# Supplementary material for: Evolutionary analysis of gyrA gene from Neisseria meningitidis bacterial strains of clonal complex 4821 collected in China between 1978 and 2016
Source: BMC Microbiol. 2020 Mar 30;20:71. doi: 10.1186/s12866-020-01751-5 (PMC7106703; doi:10.1186/s12866-020-01751-5)
Supplement: Supplementary file 4 — Additional file 4 Table S1. List of the 226 analyzed strains. [file 12866_2020_1751_MOESM4_ESM.xlsx]

## Sheet: Sheet1
Additional Table 1: List of 226 analyzed strains
GB ID a,b	strain ID	PubMLST-ID c	Species	Reference strain	Country	Province (China)	Administrative region	Sample source	Year	Serogroup (capsule group)	ST	CC	Quinolone resistance	Amino acid at position 91	Reference	Genetic group in Fig 1	gyrA allele c
AE002098.2	MC58	240	N.meningitidis	yes	UK				1983	B	ST74	CC32	S	T	Tettelin,H.,et al.,Science 287 (5459), 1809-1815 (2000)	8	2
AL157959.1	Z2491	613	N.meningitidis	yes	Gambia				1983	A	ST4	CC4	S	T	Parkhill,J.,et al.,Nature 404 (6777), 502-506 (2000)	8	3
AM421808.1	FAM18	698	N.meningitidis	yes	USA				1983	C	ST11	CC11	S	T	Bentley,S.D.,et al.,PLoS Genet. 3 (2), E23 (2007)	8	4
AM889136.1	alpha14		N.meningitidis		Germany				1999	cnl	ST53	CC53	S	T	Schoen,C.,et al.,Proc. Natl. Acad. Sci. U.S.A. 105 (9), 3473-3478 (2008)	8	28
AP018377.1	FC428	61672	N.gonorrhoeae		Japan				2015		ST1903		R	F	Lee,K.,et al.,Unpublished	7	9
CP000381.1	053442	12672	N.meningitidis	yes	China	Anhui	Huadong		2004	C	ST4821	CC4821	R	I	Peng et al., Genomics 91 (1), 78-87 (2008)	8	71
CP001561.1	alpha710	19261; 62973	N.meningitidis		Germany				2000	B	ST136	CC41/44		T	Joseph,B.,et al.,J. Bacteriol. 192 (20), 5363-5377 (2010)	8	23
CP002420.1	H44/76	237; 20477	N.meningitidis		Norway				1976	B	ST32	CC32	S	T	Budroni,S.,et al.,Proc. Natl. Acad. Sci. U.S.A. 108: 4494-9 (2011)	8	2
CP002421.1	M01-240149	19266; 62979	N.meningitidis		UK				2001	B	ST41	CC41/44	S	T	Budroni,S.,et al.,Proc. Natl. Acad. Sci. U.S.A. 108: 4494-9 (2011)	8	4
CP002422.1	M01-240355	19265	N.meningitidis		UK				2001	B	ST213	CC213	S	T	Budroni,S.,et al.,Proc. Natl. Acad. Sci. U.S.A. 108: 4494-9 (2011)	8	3
CP002423.1	M04-240196	19264	N.meningitidis		UK				2004	B	ST269	CC269	S	T	Budroni,S.,et al.,Proc. Natl. Acad. Sci. U.S.A. 108: 4494-9 (2011)	8	12
CP007667.1	B6116/77	639; 47014; 62974	N.meningitidis		Iceland				1977	B	ST10	CC8	S	T	Seib,K.L.,et al.,Nucleic Acids Res. 43 (8), 4150-4162 (2015)	8	4
CP007668.1	M0579	19360; 47015; 62980	N.meningitidis		USA				1993	B	ST43	CC41/44	S	T	Seib,K.L.,et al.,Nucleic Acids Res. 43 (8), 4150-4162 (2015)	8	2
CP007726.1	ATCC 29315	14740	N.elongata_subspecies_glycolytica		USA				1970		ST9806			S	Veyrier,F.J.et al.,PLoS Genet. 11 (7), E1005338 (2015)	outlier	83
CP012392.1	DE10444	46976	N.meningitidis		Germany				2006	Y	ST23	CC23	S	T	Klughammer,J.,et al.,Unpublished	8	2
CP012694.1	331401		N.meningitidis		China				2014	X	ST7	CC5	R	I	Zhu,B.,et al.,Infect Immun. 2017 May 23;85(6).	6	13
CP015886.1	38277	29281; 40746; 62971	N.meningitidis		Canada				2014	A	ST845	UA	S	T	Bharat,A.,Unpublished	8	2
CP016015.1	32867	46272	N.gonorrhoeae		Canada				2010		ST1901		R	F	Bharat,A.,Unpublished	7	140
CP016017.1	34769	46274	N.gonorrhoeae		Canada				2011		ST12536			S	Bharat,A.,Unpublished	7	Closest match: gyrA: 52 (1 difference)
CP016646.1	M22819	47000	N.meningitidis		Benin				2007	W	ST2881	CC175	S	T	Retchless,A.C.,et al.,Unpublished	8	12
CP016678.1	M25419	47007	N.meningitidis		South Africa					W	ST11	CC11	S	T	Retchless,A.C.,et al.,Unpublished	8	4
CP019894.1	Y92-1009	26479; 26531	N.lactamica		UK				1992		ST3493	CC613		T	Pandey,A.K. and Read,R.C.,Unpublished	5	51
CP020401.2	FDAARGOS_214		N.meningitidis		USA					C	ST334	CC334	S	T	Minogue,T.,et al.,Unpublished	8	3
CP020402.2	FDAARGOS_215		N.meningitidis		USA					B	ST2875	CC4240/6688	S	T	Minogue,T.,et al.,Unpublished	8	3
CP020418.2	FDAARGOS_205		N.gonorrhoeae		USA						ST1928		S	S	Kerrigan,L.,et al.,Unpublished	7	52
CP020452.2	FDAARGOS_260		N.sicca		USA				2014					V	Goldberg,B.,et al.,Unpublished	outlier	Closest match: gyrA: 257 (2 differences)
CP028150.1	ATCC 19696	5354	N.mucosa		France				1959		ST3706			S	Shin,S.-K., et al.,Unpublished	outlier	65
CP031251.1	M18660		N.subflava											T	Topaz,N.,et al.,Unpublished	1	Closest match: gyrA: 218 (10 differences)
CP031252.1	M15911		N.elongata											S	Topaz,N.,et al.,Unpublished	outlier	157
CP031253.1	M17106		N.lactamica											T	Topaz,N.,et al.,Unpublished	5	42
CP031255.1	M15910		N.elongata											S	Topaz,N.,et al.,Unpublished	outlier	Closest match: gyrA: 61 (10 differences)
CP031324.1	M23347		N.meningitidis								ST461	CC461	S	T	Topaz,N.,et al.,Unpublished	8	2
CP031325.1	M18661		N.polysaccharea								ST3557			S	Topaz,N.,et al.,Unpublished	outlier	77
CP031328.1	M18755		N.meningitidis								ST7303	UA	S	T	Topaz,N.,et al.,Unpublished	8	11
CP031329.1	M22425	18386	N.meningitidis		Burkina Faso						ST8798	UA		T	Topaz,N.,et al.,Unpublished	8	20
CP031330.1	M21955		N.meningitidis								ST32	CC32	S	T	Topaz,N.,et al.,Unpublished	8	2
CP031332.1	M22814	85143	N.meningitidis								ST5789	CC181	S	T	Topaz,N.,et al.,Unpublished	8	3
CP031334.1	M22293		N.meningitidis								ST8445	CC364	S	T	Topaz,N.,et al.,Unpublished	8	18
CP034032.1	FQ01		N.gonorrhoeae		USA				2014		ST8122			S	Bristow,C.,et al., Informatics Core Services, JCVI, 9605 Medical Center Drive, Rockville, MD 20850, USA	7	52
CP034670.1	KCOM 3110		Eikenella_corrodens		South Korea				2017					S	Koo,J.-K., Park,S.-N. and Lim,Y.K.Unpublished	outlier	Closest match: gyrA: 96 (55 differences)
EU780465.1	M17068		N.meningitidis											I	Harcourt,B.H.,et al., N. Engl. J. Med. 360 (9), 28-34 (2009)	5	151
EU780466.1	M16207	19373	N.meningitidis	yes	USA				2007	B	ST162	CC162		I	Harcourt,B.H.,et al., N. Engl. J. Med. 360 (9), 28-34 (2009)	5	151
EU780467.1	M16405		N.meningitidis										S	T	Harcourt,B.H.,et al., N. Engl. J. Med. 360 (9), 28-34 (2009)	8	2
EU780468.1	M16439		N.meningitidis										S	T	Harcourt,B.H.,et al., N. Engl. J. Med. 360 (9), 28-34 (2009)	8	2
EU780469.1	M16627		N.meningitidis										S	T	Harcourt,B.H.,et al., N. Engl. J. Med. 360 (9), 28-34 (2009)	8	3
EU780471.1	M16940		N.meningitidis										S	T	Harcourt,B.H.,et al., N. Engl. J. Med. 360 (9), 28-34 (2009)	8	4
EU780472.1	M16939		N.meningitidis											I	Harcourt,B.H.,et al., N. Engl. J. Med. 360 (9), 28-34 (2009)	5	Closest match: gyrA: 151 (1 difference)
EU780473.1	M17102		N.lactamica	yes										T	Harcourt,B.H.,et al.,N. Engl. J. Med. 360 (9), 28-34 (2009)	5	Closest match: gyrA: 45 (1 difference)
EU780476.1	M17104		N.lactamica										S	T	Harcourt,B.H.,et al.,N. Engl. J. Med. 360 (9), 28-34 (2009)	5	183
FM999788.1	8013	1038; 18051	N.meningitidis	yes	France				1989	C	ST177	CC18		T	Rusniok,C.,et al., Genome Biol. 10 (10), R110 (2009)	8	12
FN995097.1	020-06		N.lactamica	yes										T	Bennett,J.S.,et al.,BMC Genomics 11, 652 (2010)	5	68
FR774048.1	WUE 2594	19260	N.meningitidis	yes	Germany				1991	A	ST5	CC5		T	Schoen,C.,et al., J. Bacteriol. 193 (8), 2064-2065 (2011)	8	3
FR845709.1	alpha522		N.meningitidis										S	T	Schoen,C. and Blom,J.Unpublished	8	4
KF733084	1		N.meningitidis		China	Hebei	Huabei	blood	2005	A	ST7	CC5	S	T	Zhu,B.,et al.,J. Med. Microbiol. Nov;63(Pt 11):1411-8. (2014)	8	3
KF733085	2		N.meningitidis		China	Hubei	Zhongnan	Throat swab	2007	X	ST5586	UA	S	T	Zhu,B.,et al.,J. Med. Microbiol. Nov;63(Pt 11):1411-8. (2014)	8	4
KF733086	3		N.meningitidis		China	Hebei	Huabei	Throat swab	2009	I	ST10474	UA	S	T	Zhu,B.,et al.,J. Med. Microbiol. Nov;63(Pt 11):1411-8. (2014)	8	12
KF733087	4		N.meningitidis		China	Qinghai	Xibei	Throat swab	2007	E	ST10446	UA	R	I	Zhu,B.,et al.,J. Med. Microbiol. Nov;63(Pt 11):1411-8. (2014)	6	Closest match: gyrA: 318 (8 differences)
KF733088	8		N.meningitidis		China	Hubei	Zhongnan	Throat swab	2007	E	ST5586	UA	R	I	Zhu,B.,et al.,J. Med. Microbiol. Nov;63(Pt 11):1411-8. (2014)	6	Closest match: gyrA: 322 (2 differences)
KF733089	12		N.meningitidis		China	Hunan	Zhongnan	blood	1978	A	ST3	CC1	S	T	Zhu,B.,et al.,J. Med. Microbiol. Nov;63(Pt 11):1411-8. (2014)	8	2
KF733090	14		N.meningitidis		China	Chongqing	Xinan	CSF	2005	A	ST5082	CC5	R	I	Zhu,B.,et al.,J. Med. Microbiol. Nov;63(Pt 11):1411-8. (2014)	6	13
KF733091	16		N.meningitidis		China	Shanghai	Huadong	CSF	1979	A	ST5242	CC1	S	T	Zhu,B.,et al.,J. Med. Microbiol. Nov;63(Pt 11):1411-8. (2014)	8	2
KF733092	17		N.meningitidis		China	Jilin	Dongbei	CSF	2006	A	ST7	CC5	R	I	Zhu,B.,et al.,J. Med. Microbiol. Nov;63(Pt 11):1411-8. (2014)	6	13
KF733095	21		N.meningitidis		China	Guangdong	Zhongnan	CSF	2007	W	ST11	CC11	S	T	Zhu,B.,et al.,J. Med. Microbiol. Nov;63(Pt 11):1411-8. (2014)	8	4
KF733096	22		N.meningitidis		China	Fujian	Huadong	CSF	2006	W	ST11	CC11	S	T	Zhu,B.,et al.,J. Med. Microbiol. Nov;63(Pt 11):1411-8. (2014)	8	4
KF733097	23		N.meningitidis		China	Sichuan	Xinan	Throat swab	2006	W	ST6933	CC174	S	T	Zhu,B.,et al.,J. Med. Microbiol. Nov;63(Pt 11):1411-8. (2014)	8	2
KF733099	25		N.meningitidis		China	Guizhou	Xinan	Throat swab	2007	W	ST6933	CC174	S	T	Zhu,B.,et al.,J. Med. Microbiol. Nov;63(Pt 11):1411-8. (2014)	8	2
KF733100	26		N.meningitidis		China	Beijing	Huabei	Throat swab	2008	W	ST11	CC11	S	T	Zhu,B.,et al.,J. Med. Microbiol. Nov;63(Pt 11):1411-8. (2014)	8	4
KF733101	27		N.meningitidis		China	Beijing	Huabei	CSF	2007	X	ST5944	CC103	S	T	Zhu,B.,et al.,J. Med. Microbiol. Nov;63(Pt 11):1411-8. (2014)	8	4
KF733102	28		N.meningitidis		China	Guangdong	Zhongnan	blood	2005	A	ST7	CC5	S	T	Zhu,B.,et al.,J. Med. Microbiol. Nov;63(Pt 11):1411-8. (2014)	8	3
KF733103	29		N.meningitidis		China	Jiangsu	Huadong	CSF	2005	A	ST5084	CC5	R	I	Zhu,B.,et al.,J. Med. Microbiol. Nov;63(Pt 11):1411-8. (2014)	6	13
KF733104	30		N.meningitidis		China	Beijing	Huabei	CSF	2005	A	ST7	CC5	R	I	Zhu,B.,et al.,J. Med. Microbiol. Nov;63(Pt 11):1411-8. (2014)	6	Closest match: gyrA: 71 (14 differences)
KF733105	31		N.meningitidis		China	Shanxi	Huabei	Throat swab	2005	A	ST7	CC5	R	I	Zhu,B.,et al.,J. Med. Microbiol. Nov;63(Pt 11):1411-8. (2014)	6	13
KF733106	32		N.meningitidis		China	Qinghai	Xibei	CSF	1979	A	ST3	CC1	S	T	Zhu,B.,et al.,J. Med. Microbiol. Nov;63(Pt 11):1411-8. (2014)	8	2
KF733107	33		N.meningitidis		China	Zhejiang	Huadong	Throat swab	2006	A	ST7	CC5	R	I	Zhu,B.,et al.,J. Med. Microbiol. Nov;63(Pt 11):1411-8. (2014)	6	13
KF733109	35		N.meningitidis		China	Jiangxi	Huadong	Throat swab	2006	A	ST5555	CC1	S	T	Zhu,B.,et al.,J. Med. Microbiol. Nov;63(Pt 11):1411-8. (2014)	8	2
KF733110	36		N.meningitidis		China	Liaoning	Dongbei	CSF	1982	A	ST3	CC1	S	T	Zhu,B.,et al.,J. Med. Microbiol. Nov;63(Pt 11):1411-8. (2014)	8	2
KF733112	38		N.meningitidis		China	Guangdong	Zhongnan	CSF	1966	A	ST5	CC5	S	T	Zhu,B.,et al.,J. Med. Microbiol. Nov;63(Pt 11):1411-8. (2014)	8	3
KF733113	39		N.meningitidis		China	Liaoning	Dongbei	Throat swab	1980	A	ST5	CC5	S	T	Zhu,B.,et al.,J. Med. Microbiol. Nov;63(Pt 11):1411-8. (2014)	8	3
KF733114	40		N.meningitidis		China	Xinjiang	Xibei	CSF	1986	A	ST5	CC5	S	T	Zhu,B.,et al.,J. Med. Microbiol. Nov;63(Pt 11):1411-8. (2014)	8	3
KF733115	41		N.meningitidis		China	Guizhou	Xinan	CSF	1963	A	ST5	CC5	S	T	Zhu,B.,et al.,J. Med. Microbiol. Nov;63(Pt 11):1411-8. (2014)	8	3
KF733116	42		N.meningitidis		China	Jiangxi	Huadong	Throat swab	1985	A	ST5	CC5	S	T	Zhu,B.,et al.,J. Med. Microbiol. Nov;63(Pt 11):1411-8. (2014)	8	3
KF733117	43		N.meningitidis		China	Ningxia	Xibei	blood	1984	A	ST5	CC5	S	T	Zhu,B.,et al.,J. Med. Microbiol. Nov;63(Pt 11):1411-8. (2014)	8	3
KF733118	44		N.meningitidis		China	Anhui	Huadong	Throat swab	1984	A	ST3	CC1	S	T	Zhu,B.,et al.,J. Med. Microbiol. Nov;63(Pt 11):1411-8. (2014)	8	2
KF733119	45		N.meningitidis		China	Beijing	Huabei	CSF	1985	A	ST5	CC5	S	T	Zhu,B.,et al.,J. Med. Microbiol. Nov;63(Pt 11):1411-8. (2014)	8	3
KF733120	46		N.meningitidis		China	Shandong	Huadong	CSF	1996	A	ST5	CC5	S	T	Zhu,B.,et al.,J. Med. Microbiol. Nov;63(Pt 11):1411-8. (2014)	8	3
KF733121	47		N.meningitidis		China	Zhejiang	Huadong	CSF	1982	A	ST5	CC5	S	T	Zhu,B.,et al.,J. Med. Microbiol. Nov;63(Pt 11):1411-8. (2014)	8	3
KF733124	50		N.meningitidis		China	Guangdong	Zhongnan	Throat swab	2000	A	ST7	CC5	S	T	Zhu,B.,et al.,J. Med. Microbiol. Nov;63(Pt 11):1411-8. (2014)	8	3
KF733125	51		N.meningitidis		China	Beijing	Huabei	CSF	1995	A	ST7	CC5	S	T	Zhu,B.,et al.,J. Med. Microbiol. Nov;63(Pt 11):1411-8. (2014)	8	3
KF733126	52		N.meningitidis		China	Anhui	Huadong		1984	A	ST7	CC5	S	T	Zhu,B.,et al.,J. Med. Microbiol. Nov;63(Pt 11):1411-8. (2014)	8	3
KF733127	53		N.meningitidis		China	Sichuan	Xinan	Throat swab	1984	A	ST5464	CC1	S	T	Zhu,B.,et al.,J. Med. Microbiol. Nov;63(Pt 11):1411-8. (2014)	8	2
KF733128	54		N.meningitidis		China	Hebei	Huabei	CSF	1985	A	ST5	CC5	S	T	Zhu,B.,et al.,J. Med. Microbiol. Nov;63(Pt 11):1411-8. (2014)	8	3
KF733129	55		N.meningitidis		China	Jiangxi	Huadong	blood	1980	A	ST3	CC1	S	T	Zhu,B.,et al.,J. Med. Microbiol. Nov;63(Pt 11):1411-8. (2014)	8	2
KF733130	56		N.meningitidis		China	Anhui	Huadong	CSF	2005	C	ST4821	CC4821	R	I	Zhu,B.,et al.,J. Med. Microbiol. Nov;63(Pt 11):1411-8. (2014)	8	71
KF733131	58		N.meningitidis		China	Jiangxi	Huadong	Throat swab	1980	W	ST5663	CC174	S	T	Zhu,B.,et al.,J. Med. Microbiol. Nov;63(Pt 11):1411-8. (2014)	8	2
KF733132	59		N.meningitidis		China	Beijing	Huabei	CSF	2009	NG	ST7962	CC77	R	I	Zhu,B.,et al.,J. Med. Microbiol. Nov;63(Pt 11):1411-8. (2014)	6	Closest match: gyrA: 100 (2 differences)
KF733133	60		N.meningitidis		China	Hubei	Zhongnan	Throat swab	2006	B	ST658	CC11	R	I	Zhu,B.,et al.,J. Med. Microbiol. Nov;63(Pt 11):1411-8. (2014)	8	146
KF733135	62		N.meningitidis		China	Shanghai	Huadong	CSF	2006	B	ST5751	UA	R	I	Zhu,B.,et al.,J. Med. Microbiol. Nov;63(Pt 11):1411-8. (2014)	4	111
KF733136	63		N.meningitidis		China	Shanghai	Huadong	CSF	2006	B	ST6930	CC32	R	I	Zhu,B.,et al.,J. Med. Microbiol. Nov;63(Pt 11):1411-8. (2014)	5	114
KF733137	64		N.meningitidis		China	Shanghai	Huadong	CSF	2007	B	ST8815	UA	R	I	Zhu,B.,et al.,J. Med. Microbiol. Nov;63(Pt 11):1411-8. (2014)	5	114
KF733138	65		N.meningitidis		China	Guangdong	Zhongnan	CSF	2008	B	ST4821	CC4821	R	I	Zhu,B.,et al.,J. Med. Microbiol. Nov;63(Pt 11):1411-8. (2014)	8	71
KF733139	68		N.meningitidis		China	Shanghai	Huadong		2011	B	ST4821	CC4821	S	T	Zhu,B.,et al.,J. Med. Microbiol. Nov;63(Pt 11):1411-8. (2014)	8	2
KF733140	69		N.meningitidis		China	Anhui	Huadong	blood	2011	B	ST4821	CC4821	R	I	Zhu,B.,et al.,J. Med. Microbiol. Nov;63(Pt 11):1411-8. (2014)	8	71
KF733148	A1		N.meningitidis		China	Shanghai	Huadong		2011	B	ST9454	CC4821	R	I	Zhu,B.,et al.,J. Med. Microbiol. Nov;63(Pt 11):1411-8. (2014)	6	113
KF733149	A2		N.meningitidis		China	Hubei	Zhongnan	blood	2006	B	ST5615	UA	S	T	Zhu,B.,et al.,J. Med. Microbiol. Nov;63(Pt 11):1411-8. (2014)	8	4
KF733151	A6		N.meningitidis		China	Shanxi	Huabei	Throat swab	2009	NG	ST2146	CC198	R	I	Zhu,B.,et al.,J. Med. Microbiol. Nov;63(Pt 11):1411-8. (2014)	8	8
KF733153	A8		N.meningitidis		China	Fujian	Huadong	CSF	2007	B	ST8789	UA	S	T	Zhu,B.,et al.,J. Med. Microbiol. Nov;63(Pt 11):1411-8. (2014)	8	4
KF733154	B1		N.meningitidis		China	Liaoning	Dongbei	Throat swab	2010	A	ST7	CC5	R	I	Zhu,B.,et al.,J. Med. Microbiol. Nov;63(Pt 11):1411-8. (2014)	6	13
KF733155	B3		N.meningitidis		China	Hubei	Zhongnan	blood	2011	C	ST4821	CC4821	R	I	Zhu,B.,et al.,J. Med. Microbiol. Nov;63(Pt 11):1411-8. (2014)	8	71
KF733156	B4		N.meningitidis		China	Liaoning	Dongbei	CSF	2008	A	ST7	CC5	R	I	Zhu,B.,et al.,J. Med. Microbiol. Nov;63(Pt 11):1411-8. (2014)	6	13
KF733157	B6		N.meningitidis		China	Shanghai	Huadong		2011	C	ST4821	CC4821	R	I	Zhu,B.,et al.,J. Med. Microbiol. Nov;63(Pt 11):1411-8. (2014)	8	71
KF733158	B8		N.meningitidis		China	Shanghai	Huadong	CSF	2007	B	ST5863	UA	S	T	Zhu,B.,et al.,J. Med. Microbiol. Nov;63(Pt 11):1411-8. (2014)	8	132
KF733161	C4		N.meningitidis		China	Liaoning	Dongbei	Throat swab	2010	B	ST5662	UA	R	I	Zhu,B.,et al.,J. Med. Microbiol. Nov;63(Pt 11):1411-8. (2014)	5	98
KF733163	D1		N.meningitidis		China	Hebei	Huabei	Throat swab	2008	W	ST3436	CC4821	R	I	Zhu,B.,et al.,J. Med. Microbiol. Nov;63(Pt 11):1411-8. (2014)	5	294
KF733164	D2		N.meningitidis		China	Hebei	Huabei	Throat swab	2008	NG	ST2146	CC198	R	I	Zhu,B.,et al.,J. Med. Microbiol. Nov;63(Pt 11):1411-8. (2014)	5	277
KF733165	D3		N.meningitidis		China	Hebei	Huabei	Throat swab	2009	W	ST8491	CC4821	R	I	Zhu,B.,et al.,J. Med. Microbiol. Nov;63(Pt 11):1411-8. (2014)	5	294
KF733167	D8		N.meningitidis		China	Jiangsu	Huadong	CSF	2010	C	ST4821	CC4821	R	I	Zhu,B.,et al.,J. Med. Microbiol. Nov;63(Pt 11):1411-8. (2014)	8	71
KF733170	E5		N.meningitidis		China	Guizhou	Xinan	Throat swab	2007	NG	ST6933	CC174	R	I	Zhu,B.,et al.,J. Med. Microbiol. Nov;63(Pt 11):1411-8. (2014)	6	Closest match: gyrA: 233 (4 differences)
KF733174	F1		N.meningitidis		China	Jilin	Dongbei	Throat swab	2007	Y	ST4367	CC175	R	I	Zhu,B.,et al.,J. Med. Microbiol. Nov;63(Pt 11):1411-8. (2014)	8	Closest match: gyrA: 267 (9 differences)
KF733175	F2		N.meningitidis		China	Beijing	Huabei	CSF	2007	A	ST7	CC5	R	I	Zhu,B.,et al.,J. Med. Microbiol. Nov;63(Pt 11):1411-8. (2014)	6	13
KF733178	G1		N.meningitidis		China	Gansu	Xibei	Throat swab	2007	B	ST5636	UA	R	I	Zhu,B.,et al.,J. Med. Microbiol. Nov;63(Pt 11):1411-8. (2014)	2	Closest match: gyrA: 303 (2 differences)
KJ415203.1	Nm026-R2		N.meningitidis											T	Chen,M.,et al.,PLoS Med. 12 (6), E1001838 (2015)	8	10
KJ415204.1	Nm020-R3		N.meningitidis											I	Chen,M.,et al.,PLoS Med. 12 (6), E1001838 (2015)	5	101
KJ415205.1	Nm043-R5		N.meningitidis											I	Chen,M.,et al.,PLoS Med. 12 (6), E1001838 (2015)	5	97
KJ415206.1	Nm054-R6		N.meningitidis											T	Chen,M.,et al.,PLoS Med. 12 (6), E1001838 (2015)	5	95
KJ415207.1	Nm051-R7		N.meningitidis											I	Chen,M.,et al.,PLoS Med. 12 (6), E1001838 (2015)	5	98
KJ415209.1	Nm009-R9		N.meningitidis											I	Chen,M.,et al.,PLoS Med. 12 (6), E1001838 (2015)	5	116
KJ415210.1	Nm075-R10		N.meningitidis											I	Chen,M.,et al.,PLoS Med. 12 (6), E1001838 (2015)	6	103
KJ415211.1	Nm038-R11		N.meningitidis											I	Chen,M.,et al.,PLoS Med. 12 (6), E1001838 (2015)	6	109
KJ415212.1	Nm027-R12		N.meningitidis										R	I	Chen,M.,et al.,PLoS Med. 12 (6), E1001838 (2015)	6	100
KJ415214.1	Nm005-R14		N.meningitidis											I	Chen,M.,et al.,PLoS Med. 12 (6), E1001838 (2015)	6	13
KJ415227.1	Nm077-S4		N.meningitidis											T	Chen,M.,et al.,PLoS Med. 12 (6), E1001838 (2015)	8	3
LR134287.1	NCTC10212	19940	N.animalis		Germany				1960					S	Pathogen Informatics, Wellcome Trust,Sanger Institute, CB10 1SA, United Kingdom	outlier	153
LR134313.1	NCTC10296	19078; 49340	N.canis											S	Pathogen Informatics, Wellcome Trust,Sanger Institute, CB10 1SA, United Kingdom	outlier	86
LR134440.1	NCTC12228		N.animaloris						1989					S	Pathogen Informatics, Wellcome Trust,Sanger Institute, CB10 1SA, United Kingdom	outlier	Closest match: gyrA: 86 (4 differences)
LR134516.1	NCTC12227		N.animaloris											S	Pathogen Informatics, Wellcome Trust,Sanger Institute, CB10 1SA, United Kingdom	outlier	Closest match: gyrA: 86 (5 differences)
LR134522.1	NCTC3372		N.meningitidis						1931					T	Pathogen Informatics, Wellcome Trust,Sanger Institute, CB10 1SA, United Kingdom	8	Closest match: gyrA: 3 (1 difference)
LR134525.1	NCTC10025		N.meningitidis		USA				1957		ST4	CC4	S	T	Pathogen Informatics, Wellcome Trust,Sanger Institute, CB10 1SA, United Kingdom	8	3
LR134533.1	NCTC12742		N.weaveri		Sweden				1974		ST9346			S	Pathogen Informatics, Wellcome Trust,Sanger Institute, CB10 1SA, United Kingdom	outlier	150
LS483369.1	NCTC10294	14731	N.cinerea											T	Pathogen Informatics, Wellcome Trust,Sanger Institute, CB10 1SA, United Kingdom	6	Closest match: gyrA: 93 (2 differences)
LT571436.1	NCTC13585		N.weaveri											S	Pathogen Informatics, Wellcome Trust,Sanger Institute, CB10 1SA, United Kingdom	outlier	150
LT591898.1	WHO G	31758	N.gonorrhoeae								ST1903			F	Pathogen Informatics, Wellcome Trust,Sanger Institute, CB10 1SA, United Kingdom	7	130
LT591904.1	WHO M	31931	N.gonorrhoeae								ST7367		R	F	Pathogen Informatics, Wellcome Trust,Sanger Institute, CB10 1SA, United Kingdom	7	140
LT592146.1	WHO O	31461	N.gonorrhoeae								ST1902		S	S	Pathogen Informatics, Wellcome Trust,Sanger Institute, CB10 1SA, United Kingdom	7	52
LT592153.1	WHO_Z	61379	N.gonorrhoeae								ST7363		R	F	Pathogen Informatics, Wellcome Trust,Sanger Institute, CB10 1SA, United Kingdom	7	128
LT592157.1	WHO P	31566	N.gonorrhoeae								ST8127		S	S	Pathogen Informatics, Wellcome Trust,Sanger Institute, CB10 1SA, United Kingdom	7	52
LT592161.1	WHO_Y	31505	N.gonorrhoeae								ST1901		R	F	Pathogen Informatics, Wellcome Trust,Sanger Institute, CB10 1SA, United Kingdom	7	140
LT906434.1	NCTC12230	36317	N.zoodegmatis						1989					S	Pathogen Informatics, Wellcome Trust,Sanger Institute, CB10 1SA, United Kingdom	outlier	Closest match: gyrA: 86 (14 differences)
LT906482.1	NCTC10596		Eikenella_corrodens		Norway				1954					S	Pathogen Informatics, Wellcome Trust,Sanger Institute, CB10 1SA, United Kingdom	outlier	Closest match: gyrA: 205 (50 differences)
MK930374	100514		N.meningitidis		China	Beijing	Huabei	Throat swab	2005	C	ST4832	CC4821	I	I	This report	1	203
MK930375	100516		N.meningitidis		China	Beijing	Huabei	Throat swab	2005	B	ST9454	CC4821	S	T	This report	8	152
MK930376	100530		N.meningitidis		China	Beijing	Huabei	Throat swab	2005	B	ST5614	CC4821	R	V	This report	8	173
MK930377	100572		N.meningitidis		China	Beijing	Huabei	Throat swab	2005	C	ST5610	CC4821	S	T	This report	8	12
MK930378	100601		N.meningitidis		China	Beijing	Huabei	CSF	2006	C	ST10737	CC4821	I	I	This report	8	71
MK930379	100603		N.meningitidis		China	Beijing	Huabei	CSF	2006	C	ST4821	CC4821	R	I	This report	8	71
MK930380	100701		N.meningitidis		China	Beijing	Huabei	CSF	2007	C	ST4821	CC4821	R	I	This report	8	71
MK930381	100901		N.meningitidis		China	Beijing	Huabei	Throat swab	2008	C	ST10737	CC4821	R	I	This report	8	71
MK930382	101013		N.meningitidis		China	Beijing	Huabei	CSF	2009	C	ST4821	CC4821	R	I	This report	8	71
MK930383	120601		N.meningitidis		China	Tianjin	Huabei	CSF	2005	C	ST4821	CC4821	I	I	This report	8	71
MK930384	130711		N.meningitidis		China	Hebei	Huabei	Throat swab	2007	B	ST12274	CC4821	S	T	This report	8	12
MK930385	130724		N.meningitidis		China	Hebei	Huabei	Throat swab	2007	C	ST4821	CC4821	I	I	This report	8	71
MK930386	130803		N.meningitidis		China	Hebei	Huabei	Throat swab	2008	C	ST6928	CC4821	R	I	This report	8	71
MK930387	130811		N.meningitidis		China	Hebei	Huabei	Throat swab	2008	C	ST5473	CC4821	R	I	This report	5	317
MK930388	130814		N.meningitidis		China	Hebei	Huabei	Throat swab	2008	C	ST5473	CC4821	R	I	This report	5	317
MK930389	130901		N.meningitidis		China	Hebei	Huabei	CSF	2009	C	ST4821	CC4821	R	I	This report	8	71
MK930390	130907		N.meningitidis		China	Hebei	Huabei	Throat swab	2009	C	ST4821	CC4821	R	I	This report	8	71
MK930391	130925		N.meningitidis		China	Hebei	Huabei	Throat swab	2009	B	ST12276	CC4821	S	T	This report	8	12
MK930392	131148		N.meningitidis		China	Hebei	Huabei	Throat swab	2011	C	ST9936	CC4821		I	This report	8	71
MK930393	131258		N.meningitidis		China	Hebei	Huabei	CSF	2012	C	ST9792	CC4821	I	I	This report	8	71
MK930394	131259		N.meningitidis		China	Hebei	Huabei	CSF	2011	B	ST9754	CC4821	I	I	This report	8	71
MK930395	131343		N.meningitidis		China	Hebei	Huabei	CSF	2013	B	ST10607	CC4821		T	This report	8	12
MK930396	131457		N.meningitidis		China	Hebei	Huabei	CSF	2014	B	ST12295	CC4821	R	I	This report	8	71
MK930397	140501		N.meningitidis		China	Shanxi	Huabei	CSF	2005	C	ST4821	CC4821	R	I	This report	8	71
MK930398	140901		N.meningitidis		China	Shanxi	Huabei	Throat swab	2009	B	ST8241	CC4821	R	I	This report	5	230
MK930399	210713		N.meningitidis		China	Liaoning	Dongbei	Throat swab	2007	C	ST3436	CC4821	I	I	This report	8	306
MK930400	211307		N.meningitidis		China	Liaoning	Dongbei	blood	2013	C	ST4821	CC4821	I	I	This report	8	71
MK930401	220601		N.meningitidis		China	Jilin	Dongbei	CSF	2006	C	ST4821	CC4821	R	I	This report	8	71
MK930402	231003		N.meningitidis		China	Heilongjiang	Dongbei	Throat swab	2009	B	ST12300	CC4821	I	I	This report	3	221
MK930403	310819		N.meningitidis		China	Shanghai	Huadong	Throat swab	2007	C	ST4821	CC4821	I	I	This report	8	71
MK930404	310827		N.meningitidis		China	Shanghai	Huadong	CSF	2007	B	ST5798	CC4821	S	T	This report	8	23
MK930405	311113		N.meningitidis		China	Shanghai	Huadong		2011	B	ST9454	CC4821	R	I	This report	6	113
MK930406	311114		N.meningitidis		China	Shanghai	Huadong		2011	B	ST9455	CC4821		I	This report	8	71
MK930407	320501		N.meningitidis		China	Jiangsu	Huadong	CSF	2005	C	ST4820	CC4821	R	I	This report	8	71
MK930408	320503		N.meningitidis		China	Jiangsu	Huadong	CSF	2005	C	ST4821	CC4821	R	I	This report	8	71
MK930409	320701		N.meningitidis		China	Jiangsu	Huadong	CSF	2007	C	ST4821	CC4821	I	I	This report	5	326
MK930410	320802		N.meningitidis		China	Jiangsu	Huadong	Throat swab	2008	C	ST4821	CC4821	I	I	This report	8	71
MK930411	320809		N.meningitidis		China	Jiangsu	Huadong	Throat swab	2008	B	ST3200	CC4821	I	I	This report	8	71
MK930412	321102		N.meningitidis		China	Jiangsu	Huadong	CSF	2009	C	ST4821	CC4821	R	I	This report	8	71
MK930413	321114		N.meningitidis		China	Jiangsu	Huadong	CSF	2011	B	ST3200	CC4821	R	I	This report	6	175
MK930414	330505		N.meningitidis		China	Zhejiang	Huadong	blood	2005	C	ST4896	CC4821	I	I	This report	8	71
MK930415	340552		N.meningitidis		China	Anhui	Huadong	Throat swab	2005	B	ST4897	CC4821		T	This report	8	12
MK930416	340803		N.meningitidis		China	Anhui	Huadong	CSF	2007	B	ST5798	CC4821	I	I	This report	6	316
MK930417	341216		N.meningitidis		China	Anhui	Huadong	Throat swab	2011	B	ST8241	CC4821		I	This report	6	113
MK930418	341403		N.meningitidis		China	Anhui	Huadong	blood	2012	C	ST4821	CC4821	R	I	This report	8	71
MK930419	360522		N.meningitidis		China	Jiangxi	Huadong		2005	C	ST4821	CC4821		I	This report	8	71
MK930420	360624		N.meningitidis		China	Jiangxi	Huadong	Throat swab	2005	C	ST5473	CC4821	R	I	This report	5	114
MK930421	370601		N.meningitidis		China	Shandong	Huadong	CSF	2006	C	ST3200	CC4821	R	I	This report	6	Closest match: gyrA: 318 (9 differences)
MK930422	420703		N.meningitidis		China	Hubei	Zhongnan	Throat swab	2006	B	ST12311	CC4821	S	T	This report	8	12
MK930423	420718		N.meningitidis		China	Hubei	Zhongnan	blood	2007	C	ST11920	CC4821	I	I	This report	8	71
MK930424	421007		N.meningitidis		China	Hubei	Zhongnan	Throat swab	2010	B	ST4821	CC4821	S	T	This report	8	12
MK930425	421102		N.meningitidis		China	Hubei	Zhongnan	Throat swab	2011	B	ST3200	CC4821	S	T	This report	8	12
MK930426	421301		N.meningitidis		China	Hubei	Zhongnan	CSF	2013	B	ST4821	CC4821	I	I	This report	8	71
MK930427	421401		N.meningitidis		China	Hubei	Zhongnan	CSF	2014	B	ST12316	CC4821	R	I	This report	5	327
MK930428	421615		N.meningitidis		China	Hubei	Zhongnan	Throat swab	2016	B	ST10235	CC4821		I	This report	6	318
MK930429	431002		N.meningitidis		China	Hunan	Zhongnan	Throat swab	2009	B	ST8920	CC4821	I	I	This report	5	328
MK930430	431004		N.meningitidis		China	Hunan	Zhongnan	blood	2008	C	ST4821	CC4821	I	I	This report	8	71
MK930431	431210		N.meningitidis		China	Hunan	Zhongnan	blood	2012	B	ST4821	CC4821	R	I	This report	8	71
MK930432	431401		N.meningitidis		China	Hunan	Zhongnan	Throat swab	2014	C	ST4821	CC4821	R	I	This report	8	71
MK930433	431410		N.meningitidis		China	Hunan	Zhongnan	Throat swab	2014	C	ST4821	CC4821	I	I	This report	8	71
MK930434	431421		N.meningitidis		China	Hunan	Zhongnan	Throat swab	2014	B	ST12767	CC4821	S	T	This report	8	12
MK930435	440501		N.meningitidis		China	Guangdong	Zhongnan	CSF	2005	C	ST4831	CC4821	S	T	This report	8	12
MK930436	441107		N.meningitidis		China	Guangdong	Zhongnan	blood	2011	B	ST9456	CC4821	S	T	This report	8	12
MK930437	441301		N.meningitidis		China	Guangdong	Zhongnan	CSF	2012	C	ST4821	CC4821		I	This report	8	71
MK930438	441308		N.meningitidis		China	Guangdong	Zhongnan	CSF	2013	B	ST12314	CC4821		I	This report	8	71
MK930439	441407		N.meningitidis		China	Guangdong	Zhongnan	blood	2014	B	ST9454	CC4821	S	T	This report	8	12
MK930440	450522		N.meningitidis		China	Guangxi	Zhongnan	blood	2005	B	ST3200	CC4821	S	T	This report	8	12
MK930441	611001		N.meningitidis		China	Shaanxi	Xibei	Throat swab	2009	B	ST4821	CC4821	R	I	This report	8	71
MK930442	621001		N.meningitidis		China	Gansu	Xibei	CSF	2010	C	ST4821	CC4821	I	I	This report	8	71
MK930443	651301		N.meningitidis		China	Xinjiang	Xibei		2013	B	ST12790	CC4821	I	I	This report	8	146
MK930444	651645		N.meningitidis		China	Xinjiang	Xibei	Throat swab	2016	B	ST5664	CC4821	I	I	This report	6	319
MK930445	GX200201		N.meningitidis		China	Guangxi	Zhongnan	CSF	2002	C	ST4831	CC4821	S	T	This report	8	12
MK930446	GX34173		N.meningitidis		China	Guangxi	Zhongnan	Throat swab	2011	B	ST9477	CC4821		I	This report	2	171
MK930447	HA80146		N.meningitidis		China	Henan	Zhongnan	Throat swab	1980	C	ST4821	CC4821	S	T	This report	8	12
MK930448	HEB85_3		N.meningitidis		China	Hebei	Huabei		1985	B	ST4821	CC4821	S	T	This report	8	12
MK930449	JX80227		N.meningitidis		China	Jiangxi	Huadong	Throat swab	1980	B	ST5632	CC4821	S	T	This report	8	12
MK930450	SX78005		N.meningitidis		China	Shanxi	Huabei	Throat swab	1978	C	ST4980	CC4821	S	T	This report	8	12
U08817.1	MS11	14729; 15655;27228	N.gonorrhoeae										S	S	Belland,R.J.,et al.,Mol. Microbiol. 14 (2), 371-380 (1994)	7	52
a- Table sorted based on GenBank ID
b- Sequence IDs reported in this study are shown in yellow.
c- Based on https://pubmlst.org/neisseria/
