# Supplementary material for: Evolutionary analysis of gyrA gene from Neisseria meningitidis bacterial strains of clonal complex 4821 collected in China between 1978 and 2016
Source: BMC Microbiol. 2020 Mar 30;20:71. doi: 10.1186/s12866-020-01751-5 (PMC7106703; doi:10.1186/s12866-020-01751-5)
Supplement: Supplementary file 5 — Additional file 5 Table S2. Amino acid difference among the 226 GyrA protein sequences. [file 12866_2020_1751_MOESM5_ESM.xlsx]

## Sheet: Sheet1
Additional Table 2: Amino acid difference among the 226 GyrA protein sequences.
					Position in reference 053442			3	4	6	7	8	11	14	17	19	23	27	38	57	66	69	70	91	95	103	105	109	111	120	123	124	136	139	142	143	149	162	167	173	176	180	181	182	184	196	199	200	204
					Position in E. Coli K12			3	-	-	-	-	-	6	9	11	15	19	30	49	58	61	62	83	87	95	97	101	103	112	115	116	128	131	134	135	141	154	159	165	168	172	173	174	176	188	191	192	196
					Position of interest a
					Position in alignment			3	4	6	7	8	11	14	17	19	23	27	38	57	66	69	70	91	95	103	105	109	111	120	123	124	136	139	142	143	149	162	167	173	176	180	181	182	184	196	199	200	204
Species b,c	GB ID	Strain ID	CC	ST	Serogroup	Resistance	Tree group d
Column1	Column2	Column3	Column4	Column5	Column6	Column7	Column9	Column10	Column11	Column12	Column13	Column14	Column15	Column16	Column17	Column18	Column19	Column20	Column21	Column22	Column23	Column24	Column25	Column26	Column27	Column28	Column29	Column30	Column31	Column32	Column33	Column34	Column35	Column36	Column37	Column38	Column39	Column40	Column41	Column42	Column43	Column44	Column45	Column46	Column47	Column48	Column49	Column50	Column51
N.subflava	CP031251.1	M18660					1	D	A	I	R	N	K	L	L	V	D	K	V	L	N	S	A	T	D	D	S	V	I	V	L	A	E	S	M	L	E	H	L	A	V	S	G	I	V	G	I	N	R
N.meningitidis	MK930374	100514	CC4821	ST4832	C	I	1	D	A	I	R	H	K	L	L	V	D	K	V	L	N	A	A	I	D	D	S	V	I	V	L	A	E	S	M	L	E	H	L	A	V	S	G	I	V	G	I	N	R
N.meningitidis	KF733178	G1	UA	ST5636	B	R	2	D	A	I	R	H	K	L	L	V	D	K	V	L	N	S	A	I	D	D	S	V	I	V	L	A	E	S	M	L	E	H	L	A	V	S	G	I	V	G	I	N	R
N.meningitidis	MK930446	GX34173	CC4821	ST9477	B		2	D	A	I	R	H	K	L	L	V	D	K	V	L	N	S	A	I	D	D	S	V	I	V	L	A	E	S	M	L	E	H	L	A	V	S	G	I	V	G	I	N	R
N.meningitidis	MK930402	231003	CC4821	ST12300	B	I	3	D	A	I	R	H	K	L	L	V	D	K	V	L	N	S	A	I	D	D	S	V	I	V	L	A	E	S	M	L	E	H	L	A	V	S	G	I	V	G	I	N	R
N.meningitidis	KF733135	62	UA	ST5751	B	R	4	D	A	I	R	N	K	L	L	V	D	K	V	L	N	S	A	I	D	D	S	V	I	V	L	A	E	S	M	L	E	H	L	A	V	S	G	I	V	S	V	N	R
N.lactamica	CP019894.1	Y92	CC613	ST3493			5	D	A	I	R	N	K	L	L	V	D	K	V	L	N	A	A	T	D	N	A	V	I	V	L	A	A	S	M	L	E	H	L	A	V	S	G	I	V	S	I	N	R
N.lactamica	CP031253.1	M17106					5	D	A	I	R	H	K	L	L	V	D	K	V	L	N	A	A	T	D	N	A	V	I	V	L	A	A	S	M	L	E	H	L	A	V	S	G	I	V	S	V	N	R
N.meningitidis	EU780465.1	M17068					5	D	A	I	R	H	K	L	L	V	D	K	V	L	N	A	A	I	D	N	A	V	I	V	L	A	A	S	M	L	E	H	L	A	V	S	G	I	V	S	I	N	R
N.meningitidis	EU780466.1	M16207	CC162	ST162	B		5	D	A	I	R	H	K	L	L	V	D	K	V	L	N	A	A	I	D	N	A	V	I	V	L	A	A	S	M	L	E	H	L	A	V	S	G	I	V	S	I	N	R
N.meningitidis	EU780472.1	M16939					5	D	A	I	R	H	K	L	L	V	D	K	V	L	N	A	A	I	D	N	A	V	I	V	L	A	A	S	M	L	E	H	L	?	V	S	G	I	V	S	I	N	R
N.lactamica	EU780473.1	M17102					5	D	A	I	R	H	K	L	L	V	D	K	V	L	N	A	A	T	D	N	A	V	I	V	L	A	A	S	M	L	E	H	L	A	V	S	G	I	V	S	V	N	R
N.lactamica	EU780476.1	M17104				S	5	D	A	I	R	H	K	L	L	V	D	K	V	L	N	A	A	T	D	N	A	V	I	V	L	A	A	S	M	L	E	H	L	A	V	S	G	I	V	S	I	N	R
N.lactamica	FN995097.1	020-06					5	D	A	I	R	H	K	L	L	V	D	K	V	L	N	A	A	T	D	N	A	V	I	V	L	A	A	S	M	L	E	H	L	A	V	S	G	I	V	S	I	N	R
N.meningitidis	KF733136	63	CC32	ST6930	B	R	5	D	A	I	R	H	K	L	L	V	D	K	V	L	N	A	A	I	D	N	A	V	I	V	L	A	A	S	M	L	E	H	L	A	V	S	G	I	V	S	V	N	R
N.meningitidis	KF733137	64	UA	ST8815	B	R	5	D	A	I	R	H	K	L	L	V	D	K	V	L	N	A	A	I	D	N	A	V	I	V	L	A	A	S	M	L	E	H	L	A	V	S	G	I	V	S	V	N	R
N.meningitidis	KF733161	C4	UA	ST5662	B	R	5	D	A	I	R	N	K	L	L	V	D	K	V	L	N	A	A	I	D	N	A	V	I	V	L	A	A	S	M	L	E	H	L	A	V	S	G	I	V	S	V	N	R
N.meningitidis	KF733163	D1	CC4821	ST3436	W	R	5	D	A	I	R	H	K	L	L	V	D	K	V	L	N	A	A	I	D	N	A	V	I	V	L	A	A	S	M	L	E	H	L	A	V	S	G	I	V	S	V	N	R
N.meningitidis	KF733164	D2	CC198	ST2146	NG	R	5	D	A	I	R	H	K	L	L	V	D	K	V	L	N	A	A	I	D	N	A	V	I	V	L	A	A	S	M	L	E	H	L	A	V	S	G	I	V	S	V	N	R
N.meningitidis	KF733165	D3	CC4821	ST8491	W	R	5	D	A	I	R	H	K	L	L	V	D	K	V	L	N	A	A	I	D	N	A	V	I	V	L	A	A	S	M	L	E	H	L	A	V	S	G	I	V	S	V	N	R
N.meningitidis	KJ415204.1	20-R3					5	D	A	I	R	H	K	L	L	V	D	K	V	L	N	A	A	I	D	N	A	V	I	V	L	A	A	S	M	L	E	H	L	A	V	S	G	I	V	S	V	N	R
N.meningitidis	KJ415205.1	43-R5					5	D	A	I	R	H	K	L	L	V	D	K	V	L	N	A	A	I	D	N	A	V	I	V	L	A	A	S	M	L	E	H	L	A	V	S	G	I	V	S	V	N	R
N.meningitidis	KJ415206.1	54-R6					5	D	A	I	R	H	K	L	L	V	D	K	I	L	N	A	A	T	N	N	A	V	I	V	L	A	A	S	M	L	E	H	L	A	V	S	G	I	V	S	V	N	R
N.meningitidis	KJ415207.1	51-R7					5	D	A	I	R	H	K	L	L	V	D	K	V	L	N	A	A	I	D	N	A	V	I	V	L	A	A	S	M	L	E	H	L	A	V	S	G	I	V	S	V	N	R
N.meningitidis	KJ415209.1	9-R9					5	D	A	I	R	H	K	L	L	V	D	K	V	L	N	A	A	I	D	N	A	V	I	V	L	A	A	S	M	L	E	H	L	A	V	S	G	I	V	S	V	N	R
N.meningitidis	MK930387	130811	CC4821	ST5473	C	R	5	D	A	I	R	H	K	L	L	V	D	K	V	L	N	A	A	I	D	N	A	V	I	V	L	A	A	S	M	L	E	H	L	A	V	S	G	I	V	S	V	N	R
N.meningitidis	MK930388	130814	CC4821	ST5473	C	R	5	D	A	I	R	H	K	L	L	V	D	K	V	L	N	A	A	I	D	N	A	V	I	V	L	A	A	S	M	L	E	H	L	A	V	S	G	I	V	S	V	N	R
N.meningitidis	MK930398	140901	CC4821	ST8241	B	R	5	D	A	I	R	N	K	L	L	V	D	K	V	L	N	A	A	I	D	N	A	V	I	V	L	A	A	S	M	L	E	H	L	A	V	S	G	I	V	S	V	N	R
N.meningitidis	MK930409	320701	CC4821	ST4821	C	I	5	D	A	I	R	H	K	L	L	V	D	K	V	L	N	A	A	I	D	N	A	V	I	V	L	A	A	S	M	L	E	H	L	A	V	S	G	I	V	S	V	N	R
N.meningitidis	MK930420	360624	CC4821	ST5473	C	R	5	D	A	I	R	H	K	L	L	V	D	K	V	L	N	A	A	I	D	N	A	V	I	V	L	A	A	S	M	L	E	H	L	A	V	S	G	I	V	S	V	N	R
N.meningitidis	MK930427	421401	CC4821	ST12316	B	R	5	D	A	I	R	H	K	L	L	V	D	K	V	L	N	A	A	I	D	N	A	V	I	V	L	A	A	S	M	L	E	H	L	A	V	S	G	I	V	S	V	N	R
N.meningitidis	MK930429	431002	CC4821	ST8920	B	I	5	D	A	I	R	H	K	L	L	V	D	K	V	L	N	A	A	I	D	N	A	V	I	V	L	A	A	S	M	L	E	H	L	A	V	S	G	I	V	S	V	N	R
N.meningitidis	CP012694.1	331401	CC5	ST7	X	R	6	D	A	I	R	N	K	L	L	V	D	K	V	L	N	A	A	I	D	D	A	V	V	I	L	A	A	S	M	L	E	H	L	T	V	S	G	I	V	S	I	N	R
N.meningitidis	KF733087	4	UA	ST10446	E	R	6	D	A	I	R	N	K	L	L	V	D	K	V	L	N	S	A	I	D	D	A	V	V	I	L	A	A	S	M	L	E	H	L	T	V	S	G	I	V	S	V	N	R
N.meningitidis	KF733088	8	UA	ST5586	E	R	6	D	A	I	R	N	K	L	L	V	D	K	V	L	N	S	A	I	D	D	A	V	V	I	L	A	A	S	M	L	E	H	L	T	V	S	G	I	V	S	I	N	R
N.meningitidis	KF733090	14	CC5	ST5082	A	R	6	D	A	I	R	N	K	L	L	V	D	K	V	L	N	A	A	I	D	D	A	V	V	I	L	A	A	S	M	L	E	H	L	T	V	S	G	I	V	S	I	N	R
N.meningitidis	KF733092	17	CC5	ST7	A	R	6	D	A	I	R	N	K	L	L	V	D	K	V	L	N	A	A	I	D	D	A	V	V	I	L	A	A	S	M	L	E	H	L	T	V	S	G	I	V	S	I	N	R
N.meningitidis	KF733103	29	CC5	ST5084	A	R	6	D	A	I	R	N	K	L	L	V	D	K	V	L	N	A	A	I	D	D	A	V	V	I	L	A	A	S	M	L	E	H	L	T	V	S	G	I	V	S	I	N	R
N.meningitidis	KF733104	30	CC5	ST7	A	R	6	D	A	I	R	H	K	L	L	V	D	K	V	L	N	A	A	I	D	D	A	V	V	V	L	A	A	S	M	L	E	H	L	T	V	S	G	I	V	S	V	N	R
N.meningitidis	KF733105	31	CC5	ST7	A	R	6	D	A	I	R	N	K	L	L	V	D	K	V	L	N	A	A	I	D	D	A	V	V	I	L	A	A	S	M	L	E	H	L	T	V	S	G	I	V	S	I	N	R
N.meningitidis	KF733107	33	CC5	ST7	A	R	6	D	A	I	R	N	K	L	L	V	D	K	V	L	N	A	A	I	D	D	A	V	V	I	L	A	A	S	M	L	E	H	L	T	V	S	G	I	V	S	I	N	R
N.meningitidis	KF733132	59	CC77	ST7962	NG	R	6	D	A	I	R	H	K	L	L	V	D	K	V	L	N	S	A	I	D	D	A	V	V	I	L	A	A	S	M	L	E	H	L	T	V	S	G	I	V	S	I	N	R
N.meningitidis	KF733148	A1	CC4821	ST9454	B	R	6	D	A	I	R	H	K	L	L	V	D	K	V	L	N	A	A	I	D	D	A	V	V	I	L	A	A	S	M	L	E	H	L	T	V	S	G	I	V	S	V	N	R
N.meningitidis	KF733154	B1	CC5	ST7	A	R	6	D	A	I	R	N	K	L	L	V	D	K	V	L	N	A	A	I	D	D	A	V	V	I	L	A	A	S	M	L	E	H	L	T	V	S	G	I	V	S	I	N	R
N.meningitidis	KF733156	B4	CC5	ST7	A	R	6	D	A	I	R	N	K	L	L	V	D	K	V	L	N	A	A	I	D	D	A	V	V	I	L	A	A	S	M	L	E	H	L	T	V	S	G	I	V	S	I	N	R
N.meningitidis	KF733170	E5	CC174	ST6933	NG	R	6	D	A	I	R	H	K	L	L	V	D	K	V	L	N	S	A	I	D	D	A	V	V	I	L	A	A	S	M	L	E	H	L	T	V	S	G	I	V	S	I	N	R
N.meningitidis	KF733175	F2	CC5	ST7	A	R	6	D	A	I	R	N	K	L	L	V	D	K	V	L	N	A	A	I	D	D	A	V	V	I	L	A	A	S	M	L	E	H	L	T	V	S	G	I	V	S	I	N	R
N.meningitidis	KJ415210.1	75-R10					6	D	A	I	R	H	K	L	L	V	D	K	V	L	N	A	A	I	D	D	A	V	V	I	L	A	A	S	M	L	E	H	L	T	V	S	G	I	V	S	I	N	R
N.meningitidis	KJ415211.1	38-R11					6	D	A	I	R	N	K	L	L	V	D	K	V	L	N	A	A	I	D	D	A	V	V	I	L	A	A	S	M	L	E	H	L	T	V	S	G	I	V	S	I	N	R
N.meningitidis	KJ415212.1	27-R12				R	6	D	A	I	R	H	K	L	L	V	D	K	V	L	N	S	A	I	D	D	A	V	V	I	L	A	A	S	M	L	E	H	L	T	V	S	G	I	V	S	V	N	R
N.meningitidis	KJ415214.1	5-R14					6	D	A	I	R	H	K	L	L	V	D	K	V	L	N	A	A	I	D	D	A	V	V	I	L	A	A	S	M	L	E	H	L	T	V	S	G	I	V	S	I	N	R
N.cinerea	LS483369.1	NCTC10294					6	D	A	I	R	N	K	L	L	V	D	K	V	L	N	S	A	T	D	D	A	V	V	I	L	A	A	S	M	L	E	H	L	T	V	S	G	I	V	S	I	N	R
N.meningitidis	MK930405	311113	CC4821	ST9454	B	R	6	D	A	I	R	H	K	L	L	V	D	K	V	L	N	A	A	I	D	D	A	V	V	I	L	A	A	S	M	L	E	H	L	T	V	S	G	I	V	S	V	N	R
N.meningitidis	MK930413	321114	CC4821	ST3200	B	R	6	D	A	I	R	N	K	L	L	V	D	K	V	L	N	A	A	I	D	D	A	V	V	I	L	A	A	S	M	L	E	H	L	T	V	P	G	L	L	S	I	N	R
N.meningitidis	MK930416	340803	CC4821	ST5798	B	I	6	D	A	I	R	N	K	L	L	V	D	K	V	L	N	S	A	I	D	D	A	V	V	I	L	A	A	S	M	L	E	H	L	T	V	S	G	I	V	S	I	N	R
N.meningitidis	MK930428	421615	CC4821	ST10235	B		6	D	A	I	H	N	K	L	L	V	D	K	V	L	N	S	A	I	D	D	A	V	V	I	L	A	A	S	M	L	E	H	L	T	V	S	G	I	V	S	I	N	R
N.meningitidis	MK930444	651645	CC4821	ST5664	B	I	6	D	A	I	R	N	K	L	L	V	D	K	V	L	N	S	A	I	D	D	A	V	V	I	L	A	A	S	M	L	E	H	L	T	V	S	G	I	V	S	I	N	R
N.gonorrhoeae	AP018377.1	FC428		ST1903		R	7	D	A	I	R	H	K	L	L	V	D	K	V	L	N	A	A	F	A	N	A	V	I	V	L	A	A	S	M	L	E	H	L	T	V	S	G	I	V	T	I	N	R
N.gonorrhoeae	CP016015.1	32867		ST1901		R	7	D	A	I	R	H	K	L	L	V	D	K	V	L	N	A	A	F	G	N	A	V	I	V	L	A	A	S	M	L	E	H	L	T	V	S	G	I	V	T	I	N	R
N.gonorrhoeae	CP016017.1	34769		ST12536			7	D	A	I	R	H	K	L	L	V	D	K	V	L	N	A	A	S	D	N	A	V	I	V	L	A	A	S	M	L	E	H	L	T	V	S	G	I	V	T	I	N	R
N.gonorrhoeae	CP020418.2	FDAARGOS_205		ST1928		S	7	D	A	I	R	H	K	L	L	V	D	K	V	L	N	A	A	S	D	N	A	V	I	V	L	A	A	S	M	L	E	H	L	T	V	S	G	I	V	T	I	N	R
N.gonorrhoeae	CP034032.1	FQ01		ST8122			7	D	A	I	R	H	K	L	L	V	D	K	V	L	N	A	A	S	D	N	A	V	I	V	L	A	A	S	M	L	E	H	L	T	V	S	G	I	V	T	I	N	R
N.gonorrhoeae	LT591898.1	WHO_G		ST1903			7	D	A	I	R	H	K	L	L	V	D	K	V	L	N	A	A	F	D	N	A	V	I	V	L	A	A	S	M	L	E	H	L	T	V	S	G	I	V	T	I	N	R
N.gonorrhoeae	LT591904.1	WHO_M		ST7367		R	7	D	A	I	R	H	K	L	L	V	D	K	V	L	N	A	A	F	G	N	A	V	I	V	L	A	A	S	M	L	E	H	L	T	V	S	G	I	V	T	I	N	R
N.gonorrhoeae	LT592146.1	WHO_O		ST1902		S	7	D	A	I	R	H	K	L	L	V	D	K	V	L	N	A	A	S	D	N	A	V	I	V	L	A	A	S	M	L	E	H	L	T	V	S	G	I	V	T	I	N	R
N.gonorrhoeae	LT592153.1	WHO_Z		ST7363		R	7	D	A	I	R	H	K	L	L	V	D	K	V	L	N	A	A	F	N	N	A	V	I	V	L	A	A	S	M	L	E	H	L	T	V	S	G	I	V	T	I	N	R
N.gonorrhoeae	LT592157.1	WHO_P		ST8127		S	7	D	A	I	R	H	K	L	L	V	D	K	V	L	N	A	A	S	D	N	A	V	I	V	L	A	A	S	M	L	E	H	L	T	V	S	G	I	V	T	I	N	R
N.gonorrhoeae	LT592161.1	WHO_Y		ST1901		R	7	D	A	I	R	H	K	L	L	V	D	K	V	L	N	A	A	F	G	N	A	V	I	V	L	A	A	S	M	L	E	H	L	T	V	S	G	I	V	T	I	N	R
N.gonorrhoeae	U08817.1	MS11				S	7	D	A	I	R	H	K	L	L	V	D	K	V	L	N	A	A	S	D	N	A	V	I	V	L	A	A	S	M	L	E	H	L	T	V	S	G	I	V	T	I	N	R
N.meningitidis	AE002098.2	MC58	CC32	ST74	B	S	8	D	A	I	R	H	K	L	L	V	D	K	V	L	N	A	A	T	D	N	A	V	I	V	L	A	A	S	M	L	E	H	L	T	V	S	G	I	V	S	V	N	R
N.meningitidis	AL157959.1	Z2491	CC4	ST4	A	S	8	D	A	I	R	H	K	L	L	V	D	K	V	L	N	A	A	T	D	N	A	V	I	V	L	A	A	S	M	L	E	H	L	T	V	S	G	I	V	S	V	N	R
N.meningitidis	AM421808.1	FAM18	CC11	ST11	C	S	8	D	A	I	R	H	K	L	L	V	D	K	V	L	N	A	A	T	D	N	A	V	I	V	L	A	A	S	M	L	E	H	L	T	V	S	G	I	V	S	V	N	R
N.meningitidis	AM889136.1	alpha14	CC53	ST53	cnl	S	8	D	A	I	R	H	K	L	L	V	D	K	V	L	N	A	A	T	D	N	A	V	I	V	L	A	A	S	M	L	E	H	L	T	V	S	G	I	V	S	V	N	R
N.meningitidis	CP000381.1	53442	CC4821	ST4821	C	R	8	D	A	I	R	H	K	L	L	V	D	K	V	L	N	A	A	I	D	N	A	V	I	V	L	A	A	S	M	L	E	H	L	T	V	S	G	I	V	S	V	N	R
N.meningitidis	CP001561.1	alpha710	CC41/44	ST136	B		8	D	A	I	R	H	K	L	L	V	D	K	V	L	N	A	A	T	D	N	A	V	I	V	L	A	A	S	M	L	E	H	L	T	V	S	G	I	V	S	V	N	R
N.meningitidis	CP002420.1	H44/76	CC32	ST32	B	S	8	D	A	I	R	H	K	L	L	V	D	K	V	L	N	A	A	T	D	N	A	V	I	V	L	A	A	S	M	L	E	H	L	T	V	S	G	I	V	S	V	N	R
N.meningitidis	CP002421.1	M01_240149	CC41/44	ST41	B	S	8	D	A	I	R	H	K	L	L	V	D	K	V	L	N	A	A	T	D	N	A	V	I	V	L	A	A	S	M	L	E	H	L	T	V	S	G	I	V	S	V	N	R
N.meningitidis	CP002422.1	M01_240355	CC213	ST213	B	S	8	D	A	I	R	H	K	L	L	V	D	K	V	L	N	A	A	T	D	N	A	V	I	V	L	A	A	S	M	L	E	H	L	T	V	S	G	I	V	S	V	N	R
N.meningitidis	CP002423.1	M04_240196	CC269	ST269	B	S	8	D	A	I	R	H	K	L	L	V	D	K	V	L	N	A	A	T	D	N	A	V	I	V	L	A	A	S	M	L	E	H	L	T	V	S	G	I	V	S	V	N	R
N.meningitidis	CP007667.1	B6116/77	CC8	ST10	B	S	8	D	A	I	R	H	K	L	L	V	D	K	V	L	N	A	A	T	D	N	A	V	I	V	L	A	A	S	M	L	E	H	L	T	V	S	G	I	V	S	V	N	R
N.meningitidis	CP007668.1	M0579	CC41/44	ST43	B	S	8	D	A	I	R	H	K	L	L	V	D	K	V	L	N	A	A	T	D	N	A	V	I	V	L	A	A	S	M	L	E	H	L	T	V	S	G	I	V	S	V	N	R
N.meningitidis	CP012392.1	DE10444	CC23	ST23	Y	S	8	D	A	I	R	H	K	L	L	V	D	K	V	L	N	A	A	T	D	N	A	V	I	V	L	A	A	S	M	L	E	H	L	T	V	S	G	I	V	S	V	N	R
N.meningitidis	CP015886.1	38277	UA	ST845	A	S	8	D	A	I	R	H	K	L	L	V	D	K	V	L	N	A	A	T	D	N	A	V	I	V	L	A	A	S	M	L	E	H	L	T	V	S	G	I	V	S	V	N	R
N.meningitidis	CP016646.1	M22819	CC175	ST2881	W	S	8	D	A	I	R	H	K	L	L	V	D	K	V	L	N	A	A	T	D	N	A	V	I	V	L	A	A	S	M	L	E	H	L	T	V	S	G	I	V	S	V	N	R
N.meningitidis	CP016678.1	M25419	CC11	ST11	W	S	8	D	A	I	R	H	K	L	L	V	D	K	V	L	N	A	A	T	D	N	A	V	I	V	L	A	A	S	M	L	E	H	L	T	V	S	G	I	V	S	V	N	R
N.meningitidis	CP020401.2	FDAARGOS_214	CC334	ST334	C	S	8	D	A	I	R	H	K	L	L	V	D	K	V	L	N	A	A	T	D	N	A	V	I	V	L	A	A	S	M	L	E	H	L	T	V	S	G	I	V	S	V	N	R
N.meningitidis	CP020402.2	FDAARGOS_215	CC4240/6688	ST2875	B	S	8	D	A	I	R	H	K	L	L	V	D	K	V	L	N	A	A	T	D	N	A	V	I	V	L	A	A	S	M	L	E	H	L	T	V	S	G	I	V	S	V	N	R
N.meningitidis	CP031324.1	M23347	CC461	ST461		S	8	D	A	I	R	H	K	L	L	V	D	K	V	L	N	A	A	T	D	N	A	V	I	V	L	A	A	S	M	L	E	H	L	T	V	S	G	I	V	S	V	N	R
N.meningitidis	CP031328.1	M18755	UA	ST7303		S	8	D	A	I	R	H	K	L	L	V	D	K	V	L	N	A	A	T	D	N	A	V	I	V	L	A	A	S	M	L	E	H	L	T	V	S	G	I	V	S	V	N	R
N.meningitidis	CP031329.1	M22425	UA	ST8798			8	D	A	I	R	H	K	L	L	V	D	K	V	L	N	A	A	T	D	N	A	V	I	V	L	A	A	S	M	L	E	H	L	T	V	S	G	I	V	S	V	N	R
N.meningitidis	CP031330.1	M21955	CC32	ST32		S	8	D	A	I	R	H	K	L	L	V	D	K	V	L	N	A	A	T	D	N	A	V	I	V	L	A	A	S	M	L	E	H	L	T	V	S	G	I	V	S	V	N	R
N.meningitidis	CP031332.1	M22814	CC181	ST5789		S	8	D	A	I	R	H	K	L	L	V	D	K	V	L	N	A	A	T	D	N	A	V	I	V	L	A	A	S	M	L	E	H	L	T	V	S	G	I	V	S	V	N	R
N.meningitidis	CP031334.1	M22293	CC364	ST8445		S	8	D	A	I	R	H	K	L	L	V	D	K	V	L	N	A	A	T	D	N	A	V	I	V	L	A	A	S	M	L	E	H	L	T	V	S	G	I	V	S	V	N	R
N.meningitidis	EU780467.1	M16405				S	8	D	A	I	R	H	K	L	L	V	D	K	V	L	N	A	A	T	D	N	A	V	I	V	L	A	A	S	M	L	E	H	L	T	V	S	G	I	V	S	V	N	R
N.meningitidis	EU780468.1	M16439				S	8	D	A	I	R	H	K	L	L	V	D	K	V	L	N	A	A	T	D	N	A	V	I	V	L	A	A	S	M	L	E	H	L	T	V	S	G	I	V	S	V	N	R
N.meningitidis	EU780469.1	M16627				S	8	D	P	I	R	H	K	L	L	V	D	K	V	L	N	A	A	T	D	N	A	V	I	V	L	A	A	S	M	L	E	H	L	T	V	S	G	I	V	S	V	N	R
N.meningitidis	EU780471.1	M16940				S	8	D	A	I	R	H	K	L	L	V	D	K	V	L	N	A	A	T	D	N	A	V	I	V	L	A	A	S	M	L	E	H	L	T	V	S	G	I	V	S	V	N	R
N.meningitidis	FM999788.1	8013	CC18	ST177	C		8	D	A	I	R	H	K	L	L	V	D	K	V	L	N	A	A	T	D	N	A	V	I	V	L	A	A	S	M	L	E	H	L	T	V	S	G	I	V	S	V	N	R
N.meningitidis	FR774048.1	WUE_2594	CC5	ST5	A		8	D	A	I	R	H	K	L	L	V	D	K	V	L	N	A	A	T	D	N	A	V	I	V	L	A	A	S	M	L	E	H	L	T	V	S	G	I	V	S	V	N	R
N.meningitidis	FR845709.1	alpha522				S	8	D	A	I	R	H	K	L	L	V	D	K	V	L	N	A	A	T	D	N	A	V	I	V	L	A	A	S	M	L	E	H	L	T	V	S	G	I	V	S	V	N	R
N.meningitidis	KF733084	1	CC5	ST7	A	S	8	D	A	I	R	H	K	L	L	V	D	K	V	L	N	A	A	T	D	N	A	V	I	V	L	A	A	S	M	L	E	H	L	T	V	S	G	I	V	S	V	N	R
N.meningitidis	KF733085	2	UA	ST5586	X	S	8	D	A	I	R	H	K	L	L	V	D	K	V	L	N	A	A	T	D	N	A	V	I	V	L	A	A	S	M	L	E	H	L	T	V	S	G	I	V	S	V	N	R
N.meningitidis	KF733086	3	UA	ST10474	I	S	8	D	A	I	R	H	K	L	L	V	D	K	V	L	N	A	A	T	D	N	A	V	I	V	L	A	A	S	M	L	E	H	L	T	V	S	G	I	V	S	V	N	R
N.meningitidis	KF733089	12	CC1	ST3	A	S	8	D	A	I	R	H	K	L	L	V	D	K	V	L	N	A	A	T	D	N	A	V	I	V	L	A	A	S	M	L	E	H	L	T	V	S	G	I	V	S	V	N	R
N.meningitidis	KF733091	16	CC1	ST5242	A	S	8	D	A	I	R	H	K	L	L	V	D	K	V	L	N	A	A	T	D	N	A	V	I	V	L	A	A	S	M	L	E	H	L	T	V	S	G	I	V	S	V	N	R
N.meningitidis	KF733095	21	CC11	ST11	W	S	8	D	A	I	R	H	K	L	L	V	D	K	V	L	N	A	A	T	D	N	A	V	I	V	L	A	A	S	M	L	E	H	L	T	V	S	G	I	V	S	V	N	R
N.meningitidis	KF733096	22	CC11	ST11	W	S	8	D	A	I	R	H	K	L	L	V	D	K	V	L	N	A	A	T	D	N	A	V	I	V	L	A	A	S	M	L	E	H	L	T	V	S	G	I	V	S	V	N	R
N.meningitidis	KF733097	23	CC174	ST6933	W	S	8	D	A	I	R	H	K	L	L	V	D	K	V	L	N	A	A	T	D	N	A	V	I	V	L	A	A	S	M	L	E	H	L	T	V	S	G	I	V	S	V	N	R
N.meningitidis	KF733099	25	CC174	ST6933	W	S	8	D	A	I	R	H	K	L	L	V	D	K	V	L	N	A	A	T	D	N	A	V	I	V	L	A	A	S	M	L	E	H	L	T	V	S	G	I	V	S	V	N	R
N.meningitidis	KF733100	26	CC11	ST11	W	S	8	D	A	I	R	H	K	L	L	V	D	K	V	L	N	A	A	T	D	N	A	V	I	V	L	A	A	S	M	L	E	H	L	T	V	S	G	I	V	S	V	N	R
N.meningitidis	KF733101	27	CC103	ST5944	X	S	8	D	A	I	R	H	K	L	L	V	D	K	V	L	N	A	A	T	D	N	A	V	I	V	L	A	A	S	M	L	E	H	L	T	V	S	G	I	V	S	V	N	R
N.meningitidis	KF733102	28	CC5	ST7	A	S	8	D	A	I	R	H	K	L	L	V	D	K	V	L	N	A	A	T	D	N	A	V	I	V	L	A	A	S	M	L	E	H	L	T	V	S	G	I	V	S	V	N	R
N.meningitidis	KF733106	32	CC1	ST3	A	S	8	D	A	I	R	H	K	L	L	V	D	K	V	L	N	A	A	T	D	N	A	V	I	V	L	A	A	S	M	L	E	H	L	T	V	S	G	I	V	S	V	N	R
N.meningitidis	KF733109	35	CC1	ST5555	A	S	8	D	A	I	R	H	K	L	L	V	D	K	V	L	N	A	A	T	D	N	A	V	I	V	L	A	A	S	M	L	E	H	L	T	V	S	G	I	V	S	V	N	R
N.meningitidis	KF733110	36	CC1	ST3	A	S	8	D	A	I	R	H	K	L	L	V	D	K	V	L	N	A	A	T	D	N	A	V	I	V	L	A	A	S	M	L	E	H	L	T	V	S	G	I	V	S	V	N	R
N.meningitidis	KF733112	38	CC5	ST5	A	S	8	D	A	I	R	H	K	L	L	V	D	K	V	L	N	A	A	T	D	N	A	V	I	V	L	A	A	S	M	L	E	H	L	T	V	S	G	I	V	S	V	N	R
N.meningitidis	KF733113	39	CC5	ST5	A	S	8	D	A	I	R	H	K	L	L	V	D	K	V	L	N	A	A	T	D	N	A	V	I	V	L	A	A	S	M	L	E	H	L	T	V	S	G	I	V	S	V	N	R
N.meningitidis	KF733114	40	CC5	ST5	A	S	8	D	A	I	R	H	K	L	L	V	D	K	V	L	N	A	A	T	D	N	A	V	I	V	L	A	A	S	M	L	E	H	L	T	V	S	G	I	V	S	V	N	R
N.meningitidis	KF733115	41	CC5	ST5	A	S	8	D	A	I	R	H	K	L	L	V	D	K	V	L	N	A	A	T	D	N	A	V	I	V	L	A	A	S	M	L	E	H	L	T	V	S	G	I	V	S	V	N	R
N.meningitidis	KF733116	42	CC5	ST5	A	S	8	D	A	I	R	H	K	L	L	V	D	K	V	L	N	A	A	T	D	N	A	V	I	V	L	A	A	S	M	L	E	H	L	T	V	S	G	I	V	S	V	N	R
N.meningitidis	KF733117	43	CC5	ST5	A	S	8	D	A	I	R	H	K	L	L	V	D	K	V	L	N	A	A	T	D	N	A	V	I	V	L	A	A	S	M	L	E	H	L	T	V	S	G	I	V	S	V	N	R
N.meningitidis	KF733118	44	CC1	ST3	A	S	8	D	A	I	R	H	K	L	L	V	D	K	V	L	N	A	A	T	D	N	A	V	I	V	L	A	A	S	M	L	E	H	L	T	V	S	G	I	V	S	V	N	R
N.meningitidis	KF733119	45	CC5	ST5	A	S	8	D	A	I	R	H	K	L	L	V	D	K	V	L	N	A	A	T	D	N	A	V	I	V	L	A	A	S	M	L	E	H	L	T	V	S	G	I	V	S	V	N	R
N.meningitidis	KF733120	46	CC5	ST5	A	S	8	D	A	I	R	H	K	L	L	V	D	K	V	L	N	A	A	T	D	N	A	V	I	V	L	A	A	S	M	L	E	H	L	T	V	S	G	I	V	S	V	N	R
N.meningitidis	KF733121	47	CC5	ST5	A	S	8	D	A	I	R	H	K	L	L	V	D	K	V	L	N	A	A	T	D	N	A	V	I	V	L	A	A	S	M	L	E	H	L	T	V	S	G	I	V	S	V	N	R
N.meningitidis	KF733124	50	CC5	ST7	A	S	8	D	A	I	R	H	K	L	L	V	D	K	V	L	N	A	A	T	D	N	A	V	I	V	L	A	A	S	M	L	E	H	L	T	V	S	G	I	V	S	V	N	R
N.meningitidis	KF733125	51	CC5	ST7	A	S	8	D	A	I	R	H	K	L	L	V	D	K	V	L	N	A	A	T	D	N	A	V	I	V	L	A	A	S	M	L	E	H	L	T	V	S	G	I	V	S	V	N	R
N.meningitidis	KF733126	52	CC5	ST7	A	S	8	D	A	I	R	H	K	L	L	V	D	K	V	L	N	A	A	T	D	N	A	V	I	V	L	A	A	S	M	L	E	H	L	T	V	S	G	I	V	S	V	N	R
N.meningitidis	KF733127	53	CC1	ST5464	A	S	8	D	A	I	R	H	K	L	L	V	D	K	V	L	N	A	A	T	D	N	A	V	I	V	L	A	A	S	M	L	E	H	L	T	V	S	G	I	V	S	V	N	R
N.meningitidis	KF733128	54	CC5	ST5	A	S	8	D	A	I	R	H	K	L	L	V	D	K	V	L	N	A	A	T	D	N	A	V	I	V	L	A	A	S	M	L	E	H	L	T	V	S	G	I	V	S	V	N	R
N.meningitidis	KF733129	55	CC1	ST3	A	S	8	D	A	I	R	H	K	L	L	V	D	K	V	L	N	A	A	T	D	N	A	V	I	V	L	A	A	S	M	L	E	H	L	T	V	S	G	I	V	S	V	N	R
N.meningitidis	KF733130	56	CC4821	ST4821	C	R	8	D	A	I	R	H	K	L	L	V	D	K	V	L	N	A	A	I	D	N	A	V	I	V	L	A	A	S	M	L	E	H	L	T	V	S	G	I	V	S	V	N	R
N.meningitidis	KF733131	58	CC174	ST5663	W	S	8	D	A	I	R	H	K	L	L	V	D	K	V	L	N	A	A	T	D	N	A	V	I	V	L	A	A	S	M	L	E	H	L	T	V	S	G	I	V	S	V	N	R
N.meningitidis	KF733133	60	CC11	ST658	B	R	8	D	A	I	R	H	K	L	L	V	D	K	V	L	N	A	A	I	D	N	A	V	I	V	L	A	A	S	M	L	E	H	L	T	V	S	G	I	V	S	V	N	R
N.meningitidis	KF733138	65	CC4821	ST4821	B	R	8	D	A	I	R	H	K	L	L	V	D	K	V	L	N	A	A	I	D	N	A	V	I	V	L	A	A	S	M	L	E	H	L	T	V	S	G	I	V	S	V	N	R
N.meningitidis	KF733139	68	CC4821	ST4821	B	S	8	D	A	I	R	H	K	L	L	V	D	K	V	L	N	A	A	T	D	N	A	V	I	V	L	A	A	S	M	L	E	H	L	T	V	S	G	I	V	S	V	N	R
N.meningitidis	KF733140	69	CC4821	ST4821	B	R	8	D	A	I	R	H	K	L	L	V	D	K	V	L	N	A	A	I	D	N	A	V	I	V	L	A	A	S	M	L	E	H	L	T	V	S	G	I	V	S	V	N	R
N.meningitidis	KF733149	A2	UA	ST5615	B	S	8	D	A	I	R	H	K	L	L	V	D	K	V	L	N	A	A	T	D	N	A	V	I	V	L	A	A	S	M	L	E	H	L	T	V	S	G	I	V	S	V	N	R
N.meningitidis	KF733151	A6	CC198	ST2146	NG	R	8	D	A	I	R	H	K	L	L	V	D	K	V	L	N	A	A	I	D	N	A	V	I	V	L	A	A	S	M	L	E	H	L	T	V	S	G	I	V	S	V	N	R
N.meningitidis	KF733153	A8	UA	ST8789	B	S	8	D	A	I	R	H	K	L	L	V	D	K	V	L	N	A	A	T	D	N	A	V	I	V	L	A	A	S	M	L	E	H	L	T	V	S	G	I	V	S	V	N	R
N.meningitidis	KF733155	B3	CC4821	ST4821	C	R	8	D	A	I	R	H	K	L	L	V	D	K	V	L	N	A	A	I	D	N	A	V	I	V	L	A	A	S	M	L	E	H	L	T	V	S	G	I	V	S	V	N	R
N.meningitidis	KF733157	B6	CC4821	ST4821	C	R	8	D	A	I	R	H	K	L	L	V	D	K	V	L	N	A	A	I	D	N	A	V	I	V	L	A	A	S	M	L	E	H	L	T	V	S	G	I	V	S	V	N	R
N.meningitidis	KF733158	B8	UA	ST5863	B	S	8	D	A	I	R	H	K	L	L	V	D	K	V	L	N	A	A	T	D	N	A	V	I	V	L	A	A	S	M	L	E	H	L	T	V	S	G	I	V	S	V	N	R
N.meningitidis	KF733167	D8	CC4821	ST4821	C	R	8	D	A	I	R	H	K	L	L	V	D	K	V	L	N	A	A	I	D	N	A	V	I	V	L	A	A	S	M	L	E	H	L	T	V	S	G	I	V	S	V	N	R
N.meningitidis	KF733174	F1	CC175	ST4367	Y	R	8	D	A	I	R	N	K	L	L	V	D	K	V	L	N	A	A	I	D	N	A	V	I	V	L	A	A	S	M	L	E	H	L	T	V	S	G	I	V	S	V	N	R
N.meningitidis	KJ415203.1	26-R2					8	D	A	I	R	H	K	L	L	V	D	K	V	L	N	A	A	T	N	N	A	V	I	V	L	A	A	S	M	L	E	H	L	T	V	S	G	I	V	S	V	N	R
N.meningitidis	KJ415227.1	77-S4					8	E	A	I	R	H	K	L	L	V	D	K	V	L	N	A	A	T	D	N	A	V	I	V	L	A	A	S	M	L	E	H	L	T	V	S	G	I	V	S	V	N	R
N.meningitidis	LR134522.1	NCTC3372					8	D	A	I	R	H	K	L	L	V	D	K	V	L	N	A	A	T	D	N	A	V	I	V	L	A	A	S	M	L	E	H	L	T	V	S	G	I	V	S	V	N	R
N.meningitidis	LR134525.1	NCTC10025	CC4	ST4		S	8	D	A	I	R	H	K	L	L	V	D	K	V	L	N	A	A	T	D	N	A	V	I	V	L	A	A	S	M	L	E	H	L	T	V	S	G	I	V	S	V	N	R
N.meningitidis	MK930375	100516	CC4821	ST9454	B	S	8	D	A	I	R	H	K	L	L	V	D	K	V	L	N	A	A	T	N	N	A	V	I	V	L	A	A	S	M	L	E	H	L	T	V	S	G	I	V	S	V	N	R
N.meningitidis	MK930376	100530	CC4821	ST5614	B	R	8	D	A	I	R	H	K	L	L	V	D	K	V	L	N	A	A	V	D	N	A	V	I	V	L	A	A	S	M	L	E	H	L	T	V	S	G	I	V	S	V	N	R
N.meningitidis	MK930377	100572	CC4821	ST5610	C	S	8	D	A	I	R	H	K	L	L	V	D	K	V	L	N	A	A	T	D	N	A	V	I	V	L	A	A	S	M	L	E	H	L	T	V	S	G	I	V	S	V	N	R
N.meningitidis	MK930378	100601	CC4821	ST10737	C	I	8	D	A	I	R	H	K	L	L	V	D	K	V	L	N	A	A	I	D	N	A	V	I	V	L	A	A	S	M	L	E	H	L	T	V	S	G	I	V	S	V	N	R
N.meningitidis	MK930379	100603	CC4821	ST4821	C	R	8	D	A	I	R	H	K	L	L	V	D	K	V	L	N	A	A	I	D	N	A	V	I	V	L	A	A	S	M	L	E	H	L	T	V	S	G	I	V	S	V	N	R
N.meningitidis	MK930380	100701	CC4821	ST4821	C	R	8	D	A	I	R	H	K	L	L	V	D	K	V	L	N	A	A	I	D	N	A	V	I	V	L	A	A	S	M	L	E	H	L	T	V	S	G	I	V	S	V	N	R
N.meningitidis	MK930381	100901	CC4821	ST10737	C	R	8	D	A	I	R	H	K	L	L	V	D	K	V	L	N	A	A	I	D	N	A	V	I	V	L	A	A	S	M	L	E	H	L	T	V	S	G	I	V	S	V	N	R
N.meningitidis	MK930382	101013	CC4821	ST4821	C	R	8	D	A	I	R	H	K	L	L	V	D	K	V	L	N	A	A	I	D	N	A	V	I	V	L	A	A	S	M	L	E	H	L	T	V	S	G	I	V	S	V	N	R
N.meningitidis	MK930383	120601	CC4821	ST4821	C	I	8	D	A	I	R	H	K	L	L	V	D	K	V	L	N	A	A	I	D	N	A	V	I	V	L	A	A	S	M	L	E	H	L	T	V	S	G	I	V	S	V	N	R
N.meningitidis	MK930384	130711	CC4821	ST12274	B	S	8	D	A	I	R	H	K	L	L	V	D	K	V	L	N	A	A	T	D	N	A	V	I	V	L	A	A	S	M	L	E	H	L	T	V	S	G	I	V	S	V	N	R
N.meningitidis	MK930385	130724	CC4821	ST4821	C	I	8	D	A	I	R	H	K	L	L	V	D	K	V	L	N	A	A	I	D	N	A	V	I	V	L	A	A	S	M	L	E	H	L	T	V	S	G	I	V	S	V	N	R
N.meningitidis	MK930386	130803	CC4821	ST6928	C	R	8	D	A	I	R	H	K	L	L	V	D	K	V	L	N	A	A	I	D	N	A	V	I	V	L	A	A	S	M	L	E	H	L	T	V	S	G	I	V	S	V	N	R
N.meningitidis	MK930389	130901	CC4821	ST4821	C	R	8	D	A	I	R	H	K	L	L	V	D	K	V	L	N	A	A	I	D	N	A	V	I	V	L	A	A	S	M	L	E	H	L	T	V	S	G	I	V	S	V	N	R
N.meningitidis	MK930390	130907	CC4821	ST4821	C	R	8	D	A	I	R	H	K	L	L	V	D	K	V	L	N	A	A	I	D	N	A	V	I	V	L	A	A	S	M	L	E	H	L	T	V	S	G	I	V	S	V	N	R
N.meningitidis	MK930391	130925	CC4821	ST12276	B	S	8	D	A	I	R	H	K	L	L	V	D	K	V	L	N	A	A	T	D	N	A	V	I	V	L	A	A	S	M	L	E	H	L	T	V	S	G	I	V	S	V	N	R
N.meningitidis	MK930392	131148	CC4821	ST9936	C		8	D	A	I	R	H	K	L	L	V	D	K	V	L	N	A	A	I	D	N	A	V	I	V	L	A	A	S	M	L	E	H	L	T	V	S	G	I	V	S	V	N	R
N.meningitidis	MK930393	131258	CC4821	ST9792	C	I	8	D	A	I	R	H	K	L	L	V	D	K	V	L	N	A	A	I	D	N	A	V	I	V	L	A	A	S	M	L	E	H	L	T	V	S	G	I	V	S	V	N	R
N.meningitidis	MK930394	131259	CC4821	ST9754	B	I	8	D	A	I	R	H	K	L	L	V	D	K	V	L	N	A	A	I	D	N	A	V	I	V	L	A	A	S	M	L	E	H	L	T	V	S	G	I	V	S	V	N	R
N.meningitidis	MK930395	131343	CC4821	ST10607	B		8	D	A	I	R	H	K	L	L	V	D	K	V	L	N	A	A	T	D	N	A	V	I	V	L	A	A	S	M	L	E	H	L	T	V	S	G	I	V	S	V	N	R
N.meningitidis	MK930396	131457	CC4821	ST12295	B	R	8	D	A	I	R	H	K	L	L	V	D	K	V	L	N	A	A	I	D	N	A	V	I	V	L	A	A	S	M	L	E	H	L	T	V	S	G	I	V	S	V	N	R
N.meningitidis	MK930397	140501	CC4821	ST4821	C	R	8	D	A	I	R	H	K	L	L	V	D	K	V	L	N	A	A	I	D	N	A	V	I	V	L	A	A	S	M	L	E	H	L	T	V	S	G	I	V	S	V	N	R
N.meningitidis	MK930399	210713	CC4821	ST3436	C	I	8	D	A	I	R	H	K	L	L	V	D	K	V	L	N	A	A	I	D	N	A	V	I	V	L	A	A	S	M	L	E	H	L	T	V	S	G	I	V	S	V	N	R
N.meningitidis	MK930400	211307	CC4821	ST8241	C	I	8	D	A	I	R	H	K	L	L	V	D	K	V	L	N	A	A	I	D	N	A	V	I	V	L	A	A	S	M	L	E	H	L	T	V	S	G	I	V	S	V	N	R
N.meningitidis	MK930401	220601	CC4821	ST8241	C	R	8	D	A	I	R	H	K	L	L	V	D	K	V	L	N	A	A	I	D	N	A	V	I	V	L	A	A	S	M	L	E	H	L	T	V	S	G	I	V	S	V	N	R
N.meningitidis	MK930403	310819	CC4821	ST8241	C	I	8	D	A	I	R	H	K	L	L	V	D	K	V	L	N	A	A	I	D	N	A	V	I	V	L	A	A	S	M	L	E	H	L	T	V	S	G	I	V	S	V	N	R
N.meningitidis	MK930404	310827	CC4821	ST5798	B	S	8	D	A	I	R	H	K	L	L	V	D	K	V	L	N	A	A	T	D	N	A	V	I	V	L	A	A	S	M	L	E	H	L	T	V	S	G	I	V	S	V	N	R
N.meningitidis	MK930406	311114	CC4821	ST9455	B		8	D	A	I	R	H	K	L	L	V	D	K	V	L	N	A	A	I	D	N	A	V	I	V	L	A	A	S	M	L	E	H	L	T	V	S	G	I	V	S	V	N	R
N.meningitidis	MK930407	320501	CC4821	ST4820	C	R	8	D	A	I	R	H	K	L	L	V	D	K	V	L	N	A	A	I	D	N	A	V	I	V	L	A	A	S	M	L	E	H	L	T	V	S	G	I	V	S	V	N	R
N.meningitidis	MK930408	320503	CC4821	ST4821	C	R	8	D	A	I	R	H	K	L	L	V	D	K	V	L	N	A	A	I	D	N	A	V	I	V	L	A	A	S	M	L	E	H	L	T	V	S	G	I	V	S	V	N	R
N.meningitidis	MK930410	320802	CC4821	ST8241	C	I	8	D	A	I	R	H	K	L	L	V	D	K	V	L	N	A	A	I	D	N	A	V	I	V	L	A	A	S	M	L	E	H	L	T	V	S	G	I	V	S	V	N	R
N.meningitidis	MK930411	320809	CC4821	ST3200	B	I	8	D	A	I	R	H	K	L	L	V	D	K	V	L	N	A	A	I	D	N	A	V	I	V	L	A	A	S	M	L	E	H	L	T	V	S	G	I	V	S	V	N	R
N.meningitidis	MK930412	321102	CC4821	ST4821	C	R	8	D	A	I	R	H	K	L	L	V	D	K	V	L	N	A	A	I	D	N	A	V	I	V	L	A	A	S	M	L	E	H	L	T	V	S	G	I	V	S	V	N	R
N.meningitidis	MK930414	330505	CC4821	ST4896	C	I	8	D	A	I	R	H	K	L	L	V	D	K	V	L	N	A	A	I	D	N	A	V	I	V	L	A	A	S	M	L	E	H	L	T	V	S	G	I	V	S	V	N	R
N.meningitidis	MK930415	340552	CC4821	ST4897	B		8	D	A	I	R	H	K	L	L	V	D	K	V	L	N	A	A	T	D	N	A	V	I	V	L	A	A	S	M	L	E	H	L	T	V	S	G	I	V	S	V	N	R
N.meningitidis	MK930417	341216	CC4821	ST8241	B		8	D	A	I	R	H	K	L	L	V	D	K	V	L	N	A	A	I	D	D	A	V	V	I	L	A	A	S	M	L	E	H	L	T	V	S	G	I	V	S	V	N	R
N.meningitidis	MK930418	341403	CC4821	ST4821	C	R	8	D	A	I	R	H	K	L	L	V	D	K	V	L	N	A	A	I	D	N	A	V	I	V	L	A	A	S	M	L	E	H	L	T	V	S	G	I	V	S	V	N	R
N.meningitidis	MK930419	360522	CC4821	ST4821	C		8	D	A	I	R	H	K	L	L	V	D	K	V	L	N	A	A	I	D	N	A	V	I	V	L	A	A	S	M	L	E	H	L	T	V	S	G	I	V	S	V	N	R
N.meningitidis	MK930421	370601	CC4821	ST3200	C	R	8	D	A	I	R	H	K	L	L	V	D	K	V	L	N	S	A	I	D	D	A	V	V	I	L	A	A	S	M	L	E	H	L	T	V	P	R	I	V	S	I	N	R
N.meningitidis	MK930422	420703	CC4821	ST12311	B	S	8	D	A	I	R	H	K	L	L	V	D	K	V	L	N	A	A	T	D	N	A	V	I	V	L	A	A	S	M	L	E	H	L	T	V	S	G	I	V	S	V	N	R
N.meningitidis	MK930423	420718	CC4821	ST11920	C	I	8	D	A	I	R	H	K	L	L	V	D	K	V	L	N	A	A	I	D	N	A	V	I	V	L	A	A	S	M	L	E	H	L	T	V	S	G	I	V	S	V	N	R
N.meningitidis	MK930424	421007	CC4821	ST4821	B	S	8	D	A	I	R	H	K	L	L	V	D	K	V	L	N	A	A	T	D	N	A	V	I	V	L	A	A	S	M	L	E	H	L	T	V	S	G	I	V	S	V	N	R
N.meningitidis	MK930425	421102	CC4821	ST3200	B	S	8	D	A	I	R	H	K	L	L	V	D	K	V	L	N	A	A	T	D	N	A	V	I	V	L	A	A	S	M	L	E	H	L	T	V	S	G	I	V	S	V	N	R
N.meningitidis	MK930426	421301	CC4821	ST4821	B	I	8	D	A	I	R	H	K	L	L	V	D	K	V	L	N	A	A	I	D	N	A	V	I	V	L	A	A	S	M	L	E	H	L	T	V	S	G	I	V	S	V	N	R
N.meningitidis	MK930430	431004	CC4821	ST4821	C	I	8	D	A	I	R	H	K	L	L	V	D	K	V	L	N	A	A	I	D	N	A	V	I	V	L	A	A	S	M	L	E	H	L	T	V	S	G	I	V	S	V	N	R
N.meningitidis	MK930431	431210	CC4821	ST4821	B	R	8	D	A	I	R	H	K	L	L	V	D	K	V	L	N	A	A	I	D	N	A	V	I	V	L	A	A	S	M	L	E	H	L	T	V	S	G	I	V	S	V	N	R
N.meningitidis	MK930432	431401	CC4821	ST4821	C	R	8	D	A	I	R	H	K	L	L	V	D	K	V	L	N	A	A	I	D	N	A	V	I	V	L	A	A	S	M	L	E	H	L	T	V	S	G	I	V	S	V	N	R
N.meningitidis	MK930433	431410	CC4821	ST4821	C	I	8	D	A	I	R	H	K	L	L	V	D	K	V	L	N	A	A	I	D	N	A	V	I	V	L	A	A	S	M	L	E	H	L	T	V	S	G	I	V	S	V	N	R
N.meningitidis	MK930434	431421	CC4821	ST12767	B	S	8	D	A	I	R	H	K	L	L	V	D	K	V	L	N	A	A	T	D	N	A	V	I	V	L	A	A	S	M	L	E	H	L	T	V	S	G	I	V	S	V	N	R
N.meningitidis	MK930435	440501	CC4821	ST4831	C	S	8	D	A	I	R	H	K	L	L	V	D	K	V	L	N	A	A	T	D	N	A	V	I	V	L	A	A	S	M	L	E	H	L	T	V	S	G	I	V	S	V	N	R
N.meningitidis	MK930436	441107	CC4821	ST9456	B	S	8	D	A	I	R	H	K	L	L	V	D	K	V	L	N	A	A	T	D	N	A	V	I	V	L	A	A	S	M	L	E	H	L	T	V	S	G	I	V	S	V	N	R
N.meningitidis	MK930437	441301	CC4821	ST4821	C		8	D	A	I	R	H	K	L	L	V	D	K	V	L	N	A	A	I	D	N	A	V	I	V	L	A	A	S	M	L	E	H	L	T	V	S	G	I	V	S	V	N	R
N.meningitidis	MK930438	441308	CC4821	ST12314	B		8	D	A	I	R	H	K	L	L	V	D	K	V	L	N	A	A	I	D	N	A	V	I	V	L	A	A	S	M	L	E	H	L	T	V	S	G	I	V	S	V	N	R
N.meningitidis	MK930439	441407	CC4821	ST9454	B	S	8	D	A	I	R	H	K	L	L	V	D	K	V	L	N	A	A	T	D	N	A	V	I	V	L	A	A	S	M	L	E	H	L	T	V	S	G	I	V	S	V	N	R
N.meningitidis	MK930440	450522	CC4821	ST3200	B	S	8	D	A	I	R	H	K	L	L	V	D	K	V	L	N	A	A	T	D	N	A	V	I	V	L	A	A	S	M	L	E	H	L	T	V	S	G	I	V	S	V	N	R
N.meningitidis	MK930441	611001	CC4821	ST4821	B	R	8	D	A	I	R	H	K	L	L	V	D	K	V	L	N	A	A	I	D	N	A	V	I	V	L	A	A	S	M	L	E	H	L	T	V	S	G	I	V	S	V	N	R
N.meningitidis	MK930442	621001	CC4821	ST4821	C	I	8	D	A	I	R	H	K	L	L	V	D	K	V	L	N	A	A	I	D	N	A	V	I	V	L	A	A	S	M	L	E	H	L	T	V	S	G	I	V	S	V	N	R
N.meningitidis	MK930443	651301	CC4821	ST12790	B	I	8	D	A	I	R	H	K	L	L	V	D	K	V	L	N	A	A	I	D	N	A	V	I	V	L	A	A	S	M	L	E	H	L	T	V	S	G	I	V	S	V	N	R
N.meningitidis	MK930445	GX200201	CC4821	ST4831	C	S	8	D	A	I	R	H	K	L	L	V	D	K	V	L	N	A	A	T	D	N	A	V	I	V	L	A	A	S	M	L	E	H	L	T	V	S	G	I	V	S	V	N	R
N.meningitidis	MK930447	HA80146	CC4821	ST4821	C	S	8	D	A	I	R	H	K	L	L	V	D	K	V	L	N	A	A	T	D	N	A	V	I	V	L	A	A	S	M	L	E	H	L	T	V	S	G	I	V	S	V	N	R
N.meningitidis	MK930448	HEB85	CC4821	ST4821	B	S	8	D	A	I	R	H	K	L	L	V	D	K	V	L	N	A	A	T	D	N	A	V	I	V	L	A	A	S	M	L	E	H	L	T	V	S	G	I	V	S	V	N	R
N.meningitidis	MK930449	JX80227	CC4821	ST5632	B	S	8	D	A	I	R	H	K	L	L	V	D	K	V	L	N	A	A	T	D	N	A	V	I	V	L	A	A	S	M	L	E	H	L	T	V	S	G	I	V	S	V	N	R
N.meningitidis	MK930450	SX78005	CC4821	ST4980	C	S	8	D	A	I	R	H	K	L	L	V	D	K	V	L	N	A	A	T	D	N	A	V	I	V	L	A	A	S	M	L	E	H	L	T	V	S	G	I	V	S	V	N	R
N.elongata subspecies glycolytica	CP007726.1	ATCC_29315		ST9806			outlier	D	A	I	R	N	K	L	L	V	D	K	V	L	N	A	A	S	D	D	S	V	I	V	D	G	A	A	M	L	E	H	L	A	V	S	G	I	V	T	I	N	R
N.sicca	CP020452.2	FDAARGOS_260					outlier	D	A	I	R	N	K	L	L	V	D	K	V	L	N	A	A	V	D	D	S	V	I	V	D	G	E	A	M	L	E	H	L	A	V	S	G	I	V	T	I	N	R
N.mucosa	CP028150.1	19696		ST3706			outlier	D	A	I	R	N	K	L	L	V	D	K	V	L	N	A	A	S	D	D	S	V	I	V	D	G	A	A	M	L	E	H	L	A	V	S	G	I	V	T	I	N	R
N.elongata	CP031252.1	M15911					outlier	D	A	I	R	N	K	L	L	V	D	K	V	L	N	A	A	S	D	D	S	V	I	V	D	G	A	A	M	L	E	H	L	A	V	S	G	I	V	T	I	N	R
N.elongata	CP031255.1	M15910					outlier	D	A	I	R	N	K	L	L	V	D	K	V	L	N	A	A	S	D	D	S	V	I	V	D	G	A	A	M	L	E	H	L	A	V	S	G	I	V	T	I	N	R
N.polysaccharea	CP031325.1	M18661		ST3557			outlier	D	A	I	R	N	K	L	L	V	D	K	V	L	N	A	A	S	D	D	S	V	I	V	D	G	A	A	M	L	E	H	L	A	V	S	G	I	V	T	I	N	R
Eikenella corrodens	CP034670.1	KCOM3110					outlier	-	-	-	-	H	R	K	I	V	E	K	V	F	N	S	S	S	D	P	S	M	V	V	D	G	A	A	I	L	D	Q	M	A	T	A	G	I	V	G	V	D	Q
N.animalis	LR134287.1	NCTC10212					outlier	D	A	V	R	N	K	L	L	V	D	K	V	L	N	S	A	S	D	D	S	M	V	V	D	G	A	A	M	L	E	H	L	A	I	S	G	I	V	T	V	N	Q
N.canis	LR134313.1	NCTC10296					outlier	D	A	T	R	N	H	K	I	I	D	R	V	L	S	S	A	S	D	D	S	V	V	V	D	G	A	A	M	M	E	S	L	A	V	S	G	I	V	P	I	D	Q
N.animaloris	LR134440.1	NCTC12228					outlier	D	A	I	R	N	H	K	I	I	D	R	V	L	S	S	A	S	D	D	S	V	V	V	D	G	A	A	M	M	E	S	L	A	V	S	G	I	V	P	I	D	Q
N.animaloris	LR134516.1	NCTC12227					outlier	D	A	I	R	N	H	K	I	I	D	R	V	L	S	S	A	S	D	D	S	V	V	V	D	G	A	A	M	M	E	S	L	A	V	S	G	I	V	P	I	D	Q
N.weaveri	LR134533.1	NCTC12742		ST9346			outlier	D	A	I	R	N	H	K	I	I	E	R	V	L	N	S	A	S	D	D	S	M	V	V	D	G	A	A	M	L	E	H	L	A	V	S	G	I	V	P	I	N	Q
N.weaveri	LT571436.1	NCTC13585					outlier	D	A	I	R	N	H	K	I	I	E	R	V	L	N	S	A	S	D	D	S	M	V	V	D	G	A	A	M	L	E	H	L	A	V	S	G	I	V	P	I	N	Q
N.zoodegmatis	LT906434.1	NCTC12230					outlier	D	A	T	R	N	H	K	I	I	D	R	V	L	S	S	A	S	D	D	S	V	V	V	D	G	A	A	M	M	E	S	L	A	V	S	G	I	V	P	I	D	Q
Eikenella corrodens	LT906482.1	NCTC10596					outlier	-	-	-	-	H	R	K	I	V	E	K	V	L	N	S	S	S	D	P	S	M	V	V	D	G	A	A	M	L	D	Q	M	S	T	A	G	I	V	G	V	D	Q
Consensus among 129 unique sequences								126	126	124	126	100	122	122	122	124	126	124	128	128	125	106	127	54	122	89	109	125	101	110	115	115	122	115	128	125	127	123	127	86	126	125	128	128	128	99	81	123	121
Variable residue the most found among 129 unique sequences.								1	1	1	1	29	5	7	7	5	3	5	1	1	4	23	2	49	1	38	20	4	28	19	14	14	7	14	1	4	2	4	2	41	2	2	1	1	1	18	48	6	8
2nd residue the most found among 129 unique sequences.								0	0	2	0	0	2	0	0	0	0	0	0	0	0	0	0	19	4	2	0	0	0	0	0	0	0	0	0	0	0	2	0	1	1	2	0	0	0	7	0	0	0
3rd residue the most found among 129 unique sequences.								0	0	0	0	0	0	0	0	0	0	0	0	0	0	0	0	5	2	0	0	0	0	0	0	0	0	0	0	0	0	0	0	0	0	0	0	0	0	5	0	0	0
4th residue the most found among 129 unique sequences.								0	0	0	0	0	0	0	0	0	0	0	0	0	0	0	0	2	0	0	0	0	0	0	0	0	0	0	0	0	0	0	0	0	0	0	0	0	0	0	0	0	0
5th residue the most found among 129 unique sequences.								0	0	0	0	0	0	0	0	0	0	0	0	0	0	0	0	0	0	0	0	0	0	0	0	0	0	0	0	0	0	0	0	0	0	0	0	0	0	0	0	0	0
6th residue the most found among 129 unique sequences.								0	0	0	0	0	0	0	0	0	0	0	0	0	0	0	0	0	0	0	0	0	0	0	0	0	0	0	0	0	0	0	0	0	0	0	0	0	0	0	0	0	0
Number of ambiguous residue.								0	0	0	0	0	0	0	0	0	0	0	0	0	0	0	0	0	0	0	0	0	0	0	0	0	0	0	0	0	0	0	0	1	0	0	0	0	0	0	0	0	0
Number of sequences with gap								2	2	2	2	0	0	0	0	0	0	0	0	0	0	0	0	0	0	0	0	0	0	0	0	0	0	0	0	0	0	0	0	0	0	0	0	0	0	0	0	0	0
Number of identical sequences								97
Number of variable residues e								1	1	3	1	29	7	7	7	5	3	5	1	1	4	23	2	75	7	40	20	4	28	19	14	14	7	14	1	4	2	6	2	42	3	4	1	1	1	30	48	6	8
a- Positions specific to N.gonorrhoeae are shown with "Ng"; positions specific to N.lactamica are shown with "Nl".
b- Table sorted based on tree group.
c- Strains with identical sequence are in grey.
d- Tree group based on Figure 1.
e- These numbers were used to generate the divergence plot in Figure 2.
[truncated: 215 more columns]
