# Supplementary material for: Evolutionary analysis of gyrA gene from Neisseria meningitidis bacterial strains of clonal complex 4821 collected in China between 1978 and 2016
Source: BMC Microbiol. 2020 Mar 30;20:71. doi: 10.1186/s12866-020-01751-5 (PMC7106703; doi:10.1186/s12866-020-01751-5)
Supplement: Supplementary file 6 — Additional file 6 Table S3. Potential CIP resistance markers among the 226 GyrA protein sequences analyzed in this study. [file 12866_2020_1751_MOESM6_ESM.xlsx]

## Sheet: Sheet1
Additional Table 3: Potential CIP resistance markers among the 226 GyrA protein sequences analyzed in this study.
			Amino acid position in E.coli	-	61	83			87		95	97	103	112	128	172	188	210	268	289	291	336	412	-	438	546	668		685	-	-		-	737		738	739	741	742	-	790	803
			Wild type position in N.m	H8	A69	T91			D95		N103	A105	I111	V120	A136	S180	S196	D218	V277	I298	E300	V345	A421	E441	A449	G557	A679		A696	S724	G741		A777	A788		P789	E790	E792	E793	G795	G844	V857
Strain name	Resistance	Profile	Observed mutation	N	S	I	F	V	G	A	D	S	V	I	E	P	G	N	I	V	D	A	S	G	T	S	S	T	T	T	N	A	V	P	S	A	D	A	Q	D	S	I	Total
38	39	41	42	1	2	3	4	210	5	6	8	9	10	11	12	122	123	13	15	16	17	20	21	212	22	24	25	26	262	263	27	28	282	29	30	304	303	302	31	32	33	34	373
N.subflava-CP031251.1-M18660-----		1																																									15
N.sicca-CP020452.2- FDAARGOS_260----USA-2014		2																																									14
N.elongata-CP031252.1-M15911-----		3																																									13
N.meningitidis-KF733148-A1-ST9454-CC4821-B-China-2011	R	4																																									13
N.meningitidis-MK930405-311113-ST9454-CC4821-B-China-2011	R	4																																									13
N.elongata_subspecies_glycolytica-CP007726.1-ATCC_29315----USA-1970		5																																									12
N.mucosa-CP028150.1-19696-ST3706---France-1959		5																																									12
N.elongata-CP031255.1-M15910-----		5																																									12
N.meningitidis-CP012694.1-331401-ST7-CC5-X-China-2014	R	6																																									12
N.weaveri-LR134533.1-NCTC12742-ST9346---Sweden-1974		7																																									11
N.weaveri-LT571436.1-NCTC13585-----		7																																									11
N.meningitidis-KF733103-29-ST5084-CC5-A-China-2005	R	8																																									11
N.meningitidis-KF733107-33-ST7-CC5-A-China-2006	R	8																																									11
N.meningitidis-KF733090-14-ST5082-CC5-A-China-2005	R	8																																									11
N.meningitidis-KF733092-17-ST7-CC5-A-China-2006	R	8																																									11
N.meningitidis-KF733154-B1-ST7-CC5-A-China-2010	R	8																																									11
N.meningitidis-MK930416-340803-ST5798-CC4821-B-China-2007	I	9																																									11
N.meningitidis-MK930374-100514-ST4832-CC4821-C-China-2005	I	10																																									11
N.animalis-LR134287.1-NCTC10212----Germany-1960		11																																									10
N.animaloris-LR134440.1-NCTC12228-----1989		12																																									10
N.animaloris-LR134516.1-NCTC12227-----		12																																									10
N.zoodegmatis-LT906434.1-NCTC12230-----1989		12																																									10
N.cinerea-LS483369.1-NCTC10294-----		13																																									10
N.meningitidis-KF733178-G1-ST5636-UA-B-China-2007	R	14																																									10
N.meningitidis-MK930446-GX34173-ST9477-CC4821-B-China-2011		14																																									10
N.meningitidis-KF733132-59-ST7962-CC77-NG-China-2009	R	15																																									10
N.meningitidis-KF733105-31-ST7-CC5-A-China-2005	R	16																																									10
N.meningitidis-KF733156-B4-ST7-CC5-A-China-2008	R	16																																									10
N.meningitidis-KF733175-F2-ST7-CC5-A-China-2007	R	16																																									10
N.meningitidis-KJ415214.1-5-R14-----		17																																									10
N.canis-LR134313.1-NCTC10296-----		18																																									9
N.polysaccharea-CP031325.1-M18661-ST3557----		19																																									8
N.meningitidis-MK930402-231003-ST12300-CC4821-B-China-2009	I	20																																									8
Eikenella_corrodens-CP034670.1-KCOM3110----South_Korea-2017		21																																									8
Eikenella_corrodens-LT906482.1-NCTC10596----Norway-1954		21																																									8
N.meningitidis-KF733104-30-ST7-CC5-A-China-2005	R	22																																									8
N.meningitidis-MK930444-651645-ST5664-CC4821-B-China-2016	I	23																																									7
N.meningitidis-KF733135-62-ST5751-UA-B-China-2006	R	24																																									6
N.meningitidis-KF733087-4-ST10446-UA-E-China-2007	R	25																																									6
N.meningitidis-KF733088-8-ST5586-UA-E-China-2007	R	25																																									6
N.meningitidis-MK930428-421615-ST10235-CC4821-B-China-2016		25																																									6
N.meningitidis-MK930421-370601-ST3200-CC4821-C-China-2006	R	26																																									6
N.meningitidis-MK930413-321114-ST3200-CC4821-B-China-2011	R	27																																									6
N.meningitidis-MK930398-140901-ST8241-CC4821-B-China-2009	R	28																																									6
N.meningitidis-KJ415211.1-38-R11-----		29																																									5
N.meningitidis-KF733170-E5-ST6933-CC174-NG-China-2007	R	30																																									5
N.meningitidis-KJ415212.1-27-R12-----	R	30																																									5
N.meningitidis-KF733137-64-ST8815-UA-B-China-2007	R	31																																									5
N.meningitidis-MK930420-360624-ST5473-CC4821-C-China-2005	R	31																																									5
N.meningitidis-KF733161-C4-ST5662-UA-B-China-2010	R	32																																									5
N.meningitidis-KJ415210.1-75-R10-----		33																																									4
N.meningitidis-MK930417-341216-ST8241-CC4821-B-China-2011		33																																									4
N.lactamica-EU780473.1-M17102-----		34																																									4
N.lactamica-CP031253.1-M17106-----		35																																									4
N.meningitidis-KF733164-D2-ST2146-CC198-NG-China-2008	R	36																																									3
N.meningitidis-MK930387-130811-ST5473-CC4821-C-China-2008	R	37																																									3
N.meningitidis-MK930388-130814-ST5473-CC4821-C-China-2008	R	37																																									3
N.meningitidis-KJ415205.1-43-R5-----		37																																									3
N.meningitidis-KF733174-F1-ST4367-CC175-Y-China-2007	R	38																																									2
N.gonorrhoeae-AP018377.1-FC428-ST1903---Japan-2015	R	39																																									2
N.gonorrhoeae-CP016015.1-32867-ST1901---Canada-2010	R	40																																									2
N.gonorrhoeae-LT591904.1-WHO_M-ST7367----	R	40																																									2
N.gonorrhoeae-LT592161.1-WHO_Y-ST1901----	R	40																																									2
N.meningitidis-KF733163-D1-ST3436-CC4821-W-China-2008	R	41																																									2
N.meningitidis-KF733165-D3-ST8491-CC4821-W-China-2009	R	41																																									2
N.lactamica-CP019894.1-Y92-ST3493-CC613--UK-1992		42																																									1
N.meningitidis-MK930406-311114-ST9455-CC4821-B-China-2011		43																																									1
N.meningitidis-KF733140-69-ST4821-CC4821-B-China-2011	R	43																																									1
N.meningitidis-KF733155-B3-ST4821-CC4821-C-China-2011	R	43																																									1
N.meningitidis-MK930378-100601-ST10737-CC4821-C-China-2006	I	43																																									1
N.meningitidis-MK930383-120601-ST4821-CC4821-C-China-2005	I	43																																									1
N.meningitidis-MK930385-130724-ST4821-CC4821-C-China-2007	I	43																																									1
N.meningitidis-MK930393-131258-ST9792-CC4821-C-China-2012	I	43																																									1
N.meningitidis-MK930394-131259-ST9754-CC4821-B-China-2011	I	43																																									1
N.meningitidis-MK930399-210713-ST3436-CC4821-C-China-2007	I	43																																									1
N.meningitidis-MK930400-211307-ST8241-CC4821-C-China-2013	I	43																																									1
N.meningitidis-MK930403-310819-ST8241-CC4821-C-China-2007	I	43																																									1
N.meningitidis-MK930409-320701-ST4821-CC4821-C-China-2007	I	43																																									1
N.meningitidis-MK930410-320802-ST8241-CC4821-C-China-2008	I	43																																									1
N.meningitidis-MK930411-320809-ST3200-CC4821-B-China-2008	I	43																																									1
N.meningitidis-MK930414-330505-ST4896-CC4821-C-China-2005	I	43																																									1
N.meningitidis-MK930423-420718-ST11920-CC4821-C-China-2007	I	43																																									1
N.meningitidis-MK930426-421301-ST8241-CC4821-B-China-2013	I	43																																									1
N.meningitidis-MK930429-431002-ST8920-CC4821-B-China-2009	I	43																																									1
N.meningitidis-MK930430-431004-ST8241-CC4821-C-China-2008	I	43																																									1
N.meningitidis-MK930433-431410-ST8241-CC4821-C-China-2014	I	43																																									1
N.meningitidis-MK930442-621001-ST8241-CC4821-C-China-2010	I	43																																									1
N.meningitidis-MK930443-651301-ST12790-CC4821-B-China-2013	I	43																																									1
N.meningitidis-CP000381.1-53442-ST4821-CC4821-C-China-2004	R	43																																									1
N.meningitidis-KF733130-56-ST4821-CC4821-C-China-2005	R	43																																									1
N.meningitidis-KF733133-60-ST658-CC11-B-China-2006	R	43																																									1
N.meningitidis-KF733136-63-ST6930-CC32-B-China-2006	R	43																																									1
N.meningitidis-KF733138-65-ST4821-CC4821-B-China-2008	R	43																																									1
N.meningitidis-KF733151-A6-ST2146-CC198-NG-China-2009	R	43																																									1
N.meningitidis-KF733157-B6-ST4821-CC4821-C-China-2011	R	43																																									1
N.meningitidis-KF733167-D8-ST4821-CC4821-C-China-2010	R	43																																									1
N.meningitidis-MK930379-100603-ST4821-CC4821-C-China-2006	R	43																																									1
N.meningitidis-MK930380-100701-ST4821-CC4821-C-China-2007	R	43																																									1
N.meningitidis-MK930381-100901-ST10737-CC4821-C-China-2008	R	43																																									1
N.meningitidis-MK930382-101013-ST4821-CC4821-C-China-2009	R	43																																									1
N.meningitidis-MK930386-130803-ST6928-CC4821-C-China-2008	R	43																																									1
N.meningitidis-MK930389-130901-ST4821-CC4821-C-China-2009	R	43																																									1
N.meningitidis-MK930390-130907-ST4821-CC4821-C-China-2009	R	43																																									1
N.meningitidis-MK930396-131457-ST12295-CC4821-B-China-2014	R	43																																									1
N.meningitidis-MK930397-140501-ST4821-CC4821-C-China-2005	R	43																																									1
N.meningitidis-MK930401-220601-ST8241-CC4821-C-China-2006	R	43																																									1
N.meningitidis-MK930407-320501-ST4820-CC4821-C-China-2005	R	43																																									1
N.meningitidis-MK930408-320503-ST8241-CC4821-C-China-2005	R	43																																									1
N.meningitidis-MK930412-321102-ST8241-CC4821-C-China-2009	R	43																																									1
N.meningitidis-MK930418-341403-ST8241-CC4821-C-China-2012	R	43																																									1
N.meningitidis-MK930427-421401-ST12316-CC4821-B-China-2014	R	43																																									1
N.meningitidis-MK930431-431210-ST4821-CC4821-B-China-2012	R	43																																									1
N.meningitidis-MK930432-431401-ST8241-CC4821-C-China-2014	R	43																																									1
N.meningitidis-MK930441-611001-ST4821-CC4821-B-China-2009	R	43																																									1
N.meningitidis-EU780465.1-M17068-----		43																																									1
N.meningitidis-EU780466.1-M16207-ST162-CC162-B-USA-2007		43																																									1
N.meningitidis-EU780472.1-M16939-----		43																																									1
N.meningitidis-KJ415204.1-20-R3-----		43																																									1
N.meningitidis-KJ415207.1-51-R7-----		43																																									1
N.meningitidis-KJ415209.1-9-R9-----		43																																									1
N.meningitidis-MK930392-131148-ST9936-CC4821-C-China-2011		43																																									1
N.meningitidis-MK930419-360522-ST8241-CC4821-C-China-2005		43																																									1
N.meningitidis-MK930437-441301-ST4821-CC4821-C-China-2012		43																																									1
N.meningitidis-MK930438-441308-ST12314-CC4821-B-China-2013		43																																									1
N.gonorrhoeae-LT592153.1-WHO_Z-ST7363----	R	44																																									1
N.gonorrhoeae-LT591898.1-WHO_G-ST1903----		44																																									1
N.meningitidis-MK930376-100530-ST5614-CC4821-B-China-2005	R	45																																									1
N.meningitidis-KJ415206.1-54-R6-----		46																																									1
N.meningitidis-MK930375-100516-ST9454-CC4821-B-China-2005	S																																										0
N.meningitidis-KJ415203.1-26-R2-----																																											0
N.meningitidis-MK930391-130925-ST12276-CC4821-B-China-2009	S																																										0
N.meningitidis-AE002098.2-MC58-ST74-CC32-B-UK-1983_S	S																																										0
N.meningitidis-AL157959.1-Z2491-ST4-CC4-A-Gambia-1983_S	S																																										0
N.meningitidis-AM421808.1-FAM18-ST11-CC11-C-USA-1983_S	S																																										0
N.meningitidis-AM889136.1-alpha14-ST53-CC53-cnl-Germany-1999_S	S																																										0
N.meningitidis-CP002420.1-H44/76-ST32-CC32-B-Norway-1976_S	S																																										0
N.meningitidis-CP002421.1-M01_240149-ST41-CC41/44-B-UK-2001_S	S																																										0
N.meningitidis-CP002422.1-M01_240355-ST213-CC213-B-UK-2001_S	S																																										0
N.meningitidis-CP002423.1-M04_240196-ST269-CC269-B-UK-2004_S	S																																										0
N.meningitidis-CP007667.1-B6116/77-ST10-CC8-B-Iceland-1977_S	S																																										0
N.meningitidis-CP007668.1-M0579-ST43-CC41/44-B-USA-1993_S	S																																										0
N.meningitidis-CP012392.1-DE10444-ST23-CC23-Y-Germany-2006_S	S																																										0
N.meningitidis-CP015886.1-38277-ST845-UA-A-Canada-2014_S	S																																										0
N.meningitidis-CP016646.1-M22819-ST2881-CC175-W-Benin-2007_S	S																																										0
N.meningitidis-CP016678.1-M25419-ST11-CC11-W-South_Africa-_S	S																																										0
N.meningitidis-CP020401.2-FDAARGOS_214-ST334-CC334-C-USA-_S	S																																										0
N.meningitidis-CP020402.2-FDAARGOS_215-ST2875-CC4240/6688-B-USA-_S	S																																										0
N.gonorrhoeae-CP020418.2-FDAARGOS_205-ST1928---USA-_S	S																																										0
N.meningitidis-CP031324.1-M23347-ST461-CC461---_S	S																																										0
N.meningitidis-CP031328.1-M18755-ST7303-UA---_S	S																																										0
N.meningitidis-CP031330.1-M21955-ST32-CC32---_S	S																																										0
N.meningitidis-CP031332.1-M22814-ST5789-CC181---_S	S																																										0
N.meningitidis-CP031334.1-M22293-ST8445-CC364---_S	S																																										0
N.meningitidis-EU780467.1-M16405-----_S	S																																										0
N.meningitidis-EU780468.1-M16439-----_S	S																																										0
N.meningitidis-EU780469.1-M16627-----_S	S																																										0
N.meningitidis-EU780471.1-M16940-----_S	S																																										0
N.lactamica-EU780476.1-M17104-----_S	S																																										0
N.meningitidis-FR845709.1-alpha522-----_S	S																																										0
N.meningitidis-KF733084-1-ST7-CC5-A-China-2005_S	S																																										0
N.meningitidis-KF733085-2-ST5586-UA-X-China-2007_S	S																																										0
N.meningitidis-KF733086-3-ST10474-UA-I-China-2009_S	S																																										0
N.meningitidis-KF733089-12-ST3-CC1-A-China-1978_S	S																																										0
N.meningitidis-KF733091-16-ST5242-CC1-A-China-1979_S	S																																										0
N.meningitidis-KF733095-21-ST11-CC11-W-China-2007_S	S																																										0
N.meningitidis-KF733096-22-ST11-CC11-W-China-2006_S	S																																										0
N.meningitidis-KF733097-23-ST6933-CC174-W-China-2006_S	S																																										0
N.meningitidis-KF733099-25-ST6933-CC174-W-China-2007_S	S																																										0
N.meningitidis-KF733100-26-ST11-CC11-W-China-2008_S	S																																										0
N.meningitidis-KF733101-27-ST5944-CC103-X-China-2007_S	S																																										0
N.meningitidis-KF733102-28-ST7-CC5-A-China-2005_S	S																																										0
N.meningitidis-KF733106-32-ST3-CC1-A-China-1979_S	S																																										0
N.meningitidis-KF733109-35-ST5555-CC1-A-China-2006_S	S																																										0
N.meningitidis-KF733110-36-ST3-CC1-A-China-1982_S	S																																										0
N.meningitidis-KF733112-38-ST5-CC5-A-China-1966_S	S																																										0
N.meningitidis-KF733113-39-ST5-CC5-A-China-1980_S	S																																										0
N.meningitidis-KF733114-40-ST5-CC5-A-China-1986_S	S																																										0
N.meningitidis-KF733115-41-ST5-CC5-A-China-1963_S	S																																										0
N.meningitidis-KF733116-42-ST5-CC5-A-China-1985_S	S																																										0
N.meningitidis-KF733117-43-ST5-CC5-A-China-1984_S	S																																										0
N.meningitidis-KF733118-44-ST3-CC1-A-China-1984_S	S																																										0
N.meningitidis-KF733119-45-ST5-CC5-A-China-1985_S	S																																										0
N.meningitidis-KF733120-46-ST5-CC5-A-China-1996_S	S																																										0
N.meningitidis-KF733121-47-ST5-CC5-A-China-1982_S	S																																										0
N.meningitidis-KF733124-50-ST7-CC5-A-China-2000_S	S																																										0
N.meningitidis-KF733125-51-ST7-CC5-A-China-1995_S	S																																										0
N.meningitidis-KF733126-52-ST7-CC5-A-China-1984_S	S																																										0
N.meningitidis-KF733127-53-ST5464-CC1-A-China-1984_S	S																																										0
N.meningitidis-KF733128-54-ST5-CC5-A-China-1985_S	S																																										0
N.meningitidis-KF733129-55-ST3-CC1-A-China-1980_S	S																																										0
N.meningitidis-KF733131-58-ST5663-CC174-W-China-1980_S	S																																										0
N.meningitidis-KF733139-68-ST4821-CC4821-B-China-2011_S	S																																										0
N.meningitidis-KF733149-A2-ST5615-CC5615-B-China-2006_S	S																																										0
N.meningitidis-KF733153-A8-ST8789-UA-B-China-2007_S	S																																										0
N.meningitidis-KF733158-B8-ST5863-UA-B-China-2007_S	S																																										0
N.meningitidis-LR134525.1-NCTC10025-ST4-CC4--USA-1957_S	S																																										0
N.gonorrhoeae-LT592146.1-WHO_O-ST1902----_S	S																																										0
N.gonorrhoeae-LT592157.1-WHO_P-ST8127----_S	S																																										0
N.meningitidis-MK930377-100572-ST5610-CC4821-C-China-2005	S																																										0
N.meningitidis-MK930384-130711-ST12274-CC4821-B-China-2007	S																																										0
N.meningitidis-MK930404-310827-ST5798-CC4821-B-China-2007	S																																										0
N.meningitidis-MK930422-420703-ST12311-CC4821-B-China-2006	S																																										0
N.meningitidis-MK930424-421007-ST4821-CC4821-B-China-2010	S																																										0
N.meningitidis-MK930425-421102-ST3200-CC4821-B-China-2011	S																																										0
N.meningitidis-MK930434-431421-ST12767-CC4821-B-China-2014	S																																										0
N.meningitidis-MK930435-440501-ST4831-CC4821-C-China-2005	S																																										0
N.meningitidis-MK930436-441107-ST9456-CC4821-B-China-2011	S																																										0
N.meningitidis-MK930439-441407-ST9454-CC4821-B-China-2014	S																																										0
N.meningitidis-MK930440-450522-ST3200-CC4821-B-China-2005	S																																										0
N.meningitidis-MK930445-GX200201-ST4831-CC4821-C-China-2002	S																																										0
N.meningitidis-MK930447-HA80146-ST4821-CC4821-C-China-1980	S																																										0
N.meningitidis-MK930448-HEB85-ST4821-CC4821-B-China-1985	S																																										0
N.meningitidis-MK930449-JX80227-ST5632-CC4821-B-China-1980	S																																										0
N.meningitidis-MK930450-SX78005-ST4980-CC4821-C-China-1978	S																																										0
N.gonorrhoeae-U08817.1-MS11-----_S	S																																										0
N.meningitidis-CP001561.1-alpha710-ST136-CC41/44-B-Germany-2000																																											0
N.gonorrhoeae-CP016017.1-34769-ST12536---Canada-2011																																											0
N.meningitidis-CP031329.1-M22425-ST8798-UA--Burkina_Faso-																																											0
N.gonorrhoeae-CP034032.1-FQ01-ST8122---USA-2014																																											0
N.meningitidis-FM999788.1-8013-ST177-CC18-C-France-1989																																											0
N.lactamica-FN995097.1-020-06-----																																											0
N.meningitidis-FR774048.1-WUE_2594-ST5-CC5-A-Germany-1991																																											0
N.meningitidis-KJ415227.1-77-S4-----																																											0
N.meningitidis-LR134522.1-NCTC3372-----1931																																											0
N.meningitidis-MK930395-131343-ST10607-CC4821-B-China-2013																																											0
N.meningitidis-MK930415-340552-ST4897-CC4821-B-China-2005																																											0
Total				36	24	100	6	2	3	1	46	21	36	26	7	2	7	18	2	10	19	19	18	4	12	2	28	1	2	2	4	1	2	4	7	4	2	19	31	19	18	3
