# Supplementary material for: Evolutionary analysis of gyrA gene from Neisseria meningitidis bacterial strains of clonal complex 4821 collected in China between 1978 and 2016
Source: BMC Microbiol. 2020 Mar 30;20:71. doi: 10.1186/s12866-020-01751-5 (PMC7106703; doi:10.1186/s12866-020-01751-5)
Supplement: Supplementary file 7 — Additional file 7 Table S4. Putative resistance markers based on the analysis of 226 GyrA protein sequences. [file 12866_2020_1751_MOESM7_ESM.xlsx]

## Sheet: Sheet1
Additional Table 4: Putative resistance markers based on the analysis of 226 GyrA protein sequences.
				Profile a			1	2	3	4	5	6	7	8	9	10	11	12	13	14	15	16	17	18	19	20	21	22	23	24	25	26	27	28	29	30	31	32	33	34	35	36	37	38	39	40	41	42	43
				Number of strains with profile			1	1	1	2	3	1	2	5	1	1	1	3	1	2	1	3	1	1	1	1	2	1	1	1	3	1	1	1	1	2	2	1	2	1	1	1	3	1	1	3	2	1	58
				Representative strain b			N.subflava-CP031251.1_M18660	N.sicca-CP020452.2- FDAARGOS_260----	N.elongata-CP031252.1-M15911-----	N.meningitidis-KF733148-A1-ST9454-CC4821-B-R	N.elongata-CP031255.1-M15910-----	N.meningitidis-CP012694.1_331401-R	N.weaveri-LR134533.1-NCTC12742-ST9346---	N.meningitidis-KF733103_29-ST5084-CC5-A-R	N.meningitidis-MK930416-340803-ST5798-CC4821-B	N.meningitidis-MK930374-100514-ST4832-CC4821-C	N.animalis-LR134287.1_NCTC10212	N.animaloris-LR134440.1-NCTC12228-----	N.cinerea-LS483369.1-NCTC10294-----	N.meningitidis-KF733178-G1-ST5636-UA-B-R	N.meningitidis-KF733132_59-ST7962-CC77-NG-R	N.meningitidis-KF733105-31-ST7-CC5-A-R	N.meningitidis-KJ415214.1-5-R14-----	N.canis-LR134313.1-NCTC10296-----	N.polysaccharea-CP031325.1-M18661-ST3557----	N.meningitidis-MK930402-231003-ST12300-CC4821-B-I	Eikenella_corrodens-CP034670.1-KCOM3110----	N.meningitidis-KF733104-30-ST7-CC5-A-R	N.meningitidis-MK930444-651645-ST5664-CC4821-B-I	N.meningitidis-KF733135-62-ST5751-UA-B-R	N.meningitidis-KF733087-4-ST10446-UA-E-R	N.meningitidis-MK930421-370601-ST3200-CC4821-C-R	N.meningitidis-MK930413-321114-ST3200-CC4821-B-R	N.meningitidis-MK930398-140901-ST8241-CC4821-B-R	N.meningitidis-KJ415211.1-38-R11-----	N.meningitidis-KF733170-E5-ST6933-CC174-NG-R	N.meningitidis-MK930420-360624-ST5473-CC4821-C-R	N.meningitidis-KF733161_C4-ST5662-UA-B-R	N.meningitidis-MK930417-341216-ST8241-CC4821-B	N.lactamica-EU780473.1-M17102-----	N.lactamica-CP031253.1-M17106-----	N.meningitidis-KF733164-D2-ST2146-CC198-NG-R	N.meningitidis-MK930387-130811-ST5473-CC4821-C-R	N.meningitidis-KF733174-F1-ST4367-CC175-Y-R	N.gonorrhoeae-AP018377.1_FC428-R	N.gonorrhoeae-CP016015.1-32867-ST1901----R	N.meningitidis-KF733163-D1-ST3436-CC4821-W-R	N.lactamica-CP019894.1-Y92-ST3493-CC613--	N.meningitidis-KF733140-69-ST4821-CC4821-B-R
Position		N.spp. c,d
E. Coli	N.m	aa	ND	R	I	S
-	8	H	34	49	21	86
		N	18	16	2
61	69	A	39	57	20	86
		S	13	8	3
83	91	T	16			82
		V	1	1
		I	18	59	23
		F	1	5
		S	16			4
87	95	D	50	60	23	85
		G		3
		A		1
		N	2	1		1
95	103	N	29	44	19	86
		P	2
		D	21	21	4
97	105	A	35	63	21	86
		S	17	2	2
103	111	I	37	46	21	86
		V	15	19	2
112	120	V	46	47	21	86
		I	6	18	2
128	136	A	49	63	21	86
		E	3	2	2
172	180	A	2
		P		2
		S	50	63	23	86
188	196	G	4	1	2
		P	6
		S	32	59	21	82
		T	10	5		4
210	218	D	37	64	21	86
		N	15	1	2
268	277	V	52	63	23	86
		I		2
289	298	I	44	64	22	86
		V	8	1	1
291	300	E	35	64	22	86
		D	17	1	1
336	345	V	35	64	22	86
		A	17	1	1
412	421	A	41	59	22	86
		S	11	6	1
-	441	E	34	63	22	86
		G	2	2
		H	1		1
		N	2
		Q	5
		R	6
		T	2
438	449	A	35	54	22	85
		T	1	11
		V				1
		P	16		1
546	557	G	52	64	22	86
		S		1	1
668	679	A	40	49	20	86
		S	10	15	3
		T		1
		K	2
685	696	A	45	63	23	86
		T		2
		V	7
-	724	S	46	63	23	86
		I	1
		T		2
		Gap	5
-	741	A		1
		D	11	15	1	5
		G	39	45	22	81
		N		4
		S	2
-	777	A	45	63	23	86
		E	2
		S	5
		V		2
737	788	A	44	62	23	86
		P	2	2
		S	6	1
738	789	A	2	2
		P	50	63	23	86
739	790	D		2
		E	52	63	23	86
741	792	A	6	12	1
		E	42	51	22	85
		G	4	2		1
742	793	E	35	52	22	86
		Q	17	13	1
-	795	G	34	39	13	74
		D	8	10	1
		A	2
		E	6
		N	1
		Gap	1	16	9	12
790	844	G	39	55	22	86
		S	7	10	1
		A	5
		N	1
803	857	V	51	63	23	86
		I	1	2
Number of changes							15	14	13	13	12	12	11	11	11	11	10	10	10	10	10	10	10	9	8	8	8	8	7	6	6	6	6	6	5	5	5	5	4	4	4	3	3	2	2	2	2	1	1
a- Profiles concerning CC4821 strains are shown in red.
b- Representative strains of profiles reported to be resistant to CIP are shown in blue font.
c- Amino acid substitutions found in resistant strains are shown in green
d- Abbreviations for CIP resistant phenotype: R: Resistant; I: Intermediate; S: Susceptible; ND: Not determined
[truncated: 4 more columns]
