# Supplementary material for: Evolutionary analysis of gyrA gene from Neisseria meningitidis bacterial strains of clonal complex 4821 collected in China between 1978 and 2016
Source: BMC Microbiol. 2020 Mar 30;20:71. doi: 10.1186/s12866-020-01751-5 (PMC7106703; doi:10.1186/s12866-020-01751-5)
Supplement: Supplementary file 8 — Additional file 8 Table S5. Alignment of GyrA protein sequence from E.coli K12 and N.meningitidis reference strain 053442. [file 12866_2020_1751_MOESM8_ESM.xlsx]

## Sheet: Sheet1
Additional Table 5: Alignment of GyrA protein sequence from E.Coli K12 and N.meningitidis reference strain 053442
Alignt position	053442 position	053442 alignt	E.Coli alignt	E.coli position	Regions	Sites in E.coli K12 based on GB annotation
1	1	M	M	1
2	2	T	S	2
3	3	D	D	3
4	4	A	-
5	5	T	-
6	6	I	-
7	7	R	-
8	8	H	-
9	9	D	-
10	10	H	-
11	11	K	-
12	12	F	L	4
13	13	A	A	5
14	14	L	R	6
15	15	E	E	7
16	16	T	I	8
17	17	L	T	9
18	18	P	P	10
19	19	V	V	11
20	20	S	N	12
21	21	L	I	13
22	22	E	E	14
23	23	D	E	15
24	24	E	E	16
25	25	M	L	17
26	26	R	K	18
27	27	K	S	19
28	28	S	S	20
29	29	Y	Y	21
30	30	L	L	22
31	31	D	D	23
32	32	Y	Y	24
33	33	A	A	25
34	34	M	M	26
35	35	S	S	27
36	36	V	V	28
37	37	I	I	29
38	38	V	V	30
39	39	G	G	31
40	40	R	R	32		R->A,Q: Nearly abolishes DNA supercoiling. Reduces quinolone-induced DNA cleavage and relaxation.
41	41	A	A	33
42	42	L	L	34
43	43	P	P	35
44	44	D	D	36
45	45	V	V	37
46	46	R	R	38
47	47	D	D	39
48	48	G	G	40
49	49	L	L	41
50	50	K	K	42
51	51	P	P	43
52	52	V	V	44
53	53	H	H	45
54	54	R	R	46
55	55	R	R	47		R->Q: Nearly abolishes DNA supercoiling. Reduces quinolone-induced DNA cleavage. Slightly reduces DNA relaxation.
56	56	V	V	48
57	57	L	L	49
58	58	Y	Y	50
59	59	A	A	51		A->V: Resistance
60	60	M	M	52
61	61	H	N	53
62	62	E	V	54
63	63	L	L	55
64	64	K	G	56
65	65	N	N	57
66	66	N	D	58
67	67	W	W	59
68	68	N	N	60
69	69	A	K	61
70	70	A	A	62
71	71	Y	Y	63
72	72	K	K	64
73	73	K	K	65
74	74	S	S	66
75	75	A	A	67	QRDR	A -> S (in PPA-10; quinolone-resistant).
76	76	R	R	68
77	77	I	V	69
78	78	V	V	70
79	79	G	G	71
80	80	D	D	72
81	81	V	V	73
82	82	I	I	74
83	83	G	G	75
84	84	K	K	76
85	85	Y	Y	77
86	86	H	H	78		H->A: Nearly abolishes DNA supercoiling. Reduces quinolone-induced DNA cleavage and DNA relaxation.
87	87	P	P	79
88	88	H	H	80		H->A: Reduces DNA supercoiling. Slightly reduces quinolone-induced DNA cleavage. No effect on DNA relaxation.
89	89	G	G	81		G -> C (in NAL-97; quinolone-resistant)
90	90	D	D	82		D->A; Resistance
91	91	I	S	83		S -> L (in NAL-51, NAL-112, NAL-118, NAL-119 and strains 58, 158, 218, 231 and 235; quinolone-resistant). S->A: Resistant to fluoroquinolones
92	92	A	A	84		A -> P (in PPA-05; quinolone-resistant)
93	93	V	V	85
94	94	Y	Y	86
95	95	D	D	87		D -> N (in NAL-113 and OV6; quinolone-resistant) D -> V (in strain: 202; partially quinolone-resistant)
96	96	T	T	88
97	97	I	I	89
98	98	V	V	90
99	99	R	R	91
100	100	M	M	92
101	101	A	A	93
102	102	Q	Q	94
103	103	N	P	95
104	104	F	F	96
105	105	A	S	97
106	106	M	L	98
107	107	R	R	99
108	108	Y	Y	100
109	109	V	M	101
110	110	L	L	102
111	111	I	V	103
112	112	D	D	104
113	113	G	G	105
114	114	Q	Q	106		Q -> H (in NAL-89; quinolone-resistant) Q->R: Resistant to fluoroquinolones
115	115	G	G	107
116	116	N	N	108
117	117	F	F	109
118	118	G	G	110
119	119	S	S	111
120	120	V	I	112
121	121	D	D	113
122	122	G	G	114
123	123	L	D	115
124	124	A	S	116
125	125	A	A	117
126	126	A	A	118
127	127	A	A	119
128	128	M	M	120
129	129	R	R	121
130	130	Y	Y	122		Active site
131	131	T	T	123
132	132	E	E	124
133	133	I	I	125
134	134	R	R	126
135	135	M	L	127
136	136	A	A	128
137	137	K	K	129
138	138	I	I	130
139	139	S	A	131
140	140	H	H	132
141	141	E	E	133
142	142	M	L	134
143	143	L	M	135
144	144	A	A	136
145	145	D	D	137
146	146	I	L	138
147	147	E	E	139
148	148	E	K	140
149	149	E	E	141
150	150	T	T	142
151	151	V	V	143
152	152	N	D	144
153	153	F	F	145
154	154	G	V	146
155	155	P	D	147
156	156	N	N	148
157	157	Y	Y	149
158	158	D	D	150
159	159	G	G	151
160	160	S	T	152
161	161	E	E	153
162	162	H	K	154
163	163	E	I	155
164	164	P	P	156
165	165	L	D	157
166	166	V	V	158
167	167	L	M	159
168	168	P	P	160
169	169	T	T	161
170	170	R	K	162
171	171	F	I	163
172	172	P	P	164
173	173	T	N	165
174	174	L	L	166
175	175	L	L	167
176	176	V	V	168
177	177	N	N	169
178	178	G	G	170
179	179	S	S	171
180	180	S	S	172
181	181	G	G	173
182	182	I	I	174
183	183	A	A	175
184	184	V	V	176
185	185	G	G	177
186	186	M	M	178
187	187	A	A	179
188	188	T	T	180
189	189	N	N	181
190	190	I	I	182
191	191	P	P	183
192	192	P	P	184
193	193	H	H	185
194	194	N	N	186
195	195	L	L	187
196	196	S	T	188
197	197	D	E	189
198	198	T	V	190
199	199	V	I	191
200	200	N	N	192
201	201	A	G	193
202	202	C	C	194
203	203	L	L	195
204	204	R	A	196
205	205	L	Y	197
206	206	L	I	198
207	207	D	D	199
208	208	A	D	200
209	209	P	E	201
210	210	D	D	202
211	211	T	I	203
212	212	E	S	204
213	213	I	I	205
214	214	D	E	206
215	215	E	G	207
216	216	L	L	208
217	217	I	M	209
218	218	D	E	210
219	219	I	H	211
220	220	I	I	212
221	221	Q	P	213
222	222	A	G	214
223	223	P	P	215
224	224	D	D	216
225	225	F	F	217
226	226	P	P	218
227	227	T	T	219
228	228	G	A	220
229	229	A	A	221
230	230	T	I	222
231	231	I	I	223
232	232	Y	N	224
233	233	G	G	225
234	234	L	R	226
235	235	S	R	227
236	236	G	G	228
237	237	V	I	229
238	238	R	E	230
239	239	E	E	231
240	240	G	A	232
241	241	Y	Y	233
242	242	K	R	234
243	243	T	T	235
244	244	G	G	236
245	245	R	R	237
246	246	G	G	238
247	247	R	K	239
248	248	V	V	240
249	249	V	Y	241
250	250	M	I	242
251	251	R	R	243
252	252	G	A	244
253	253	K	R	245
254	254	T	A	246
255	255	H	E	247
256	256	I	V	248
257	257	E	E	249
258	258	P	V	250
259	259	I	D	251
260	260	G	A	252
261	261	R	K	253
262	262	N	T	254
263	263	G	G	255
264	264	E	-
265	265	R	R	256
266	266	E	E	257
267	267	A	T	258
268	268	I	I	259
269	269	V	I	260
270	270	I	V	261
271	271	D	H	262
272	272	E	E	263
273	273	I	I	264
274	274	P	P	265
275	275	Y	Y	266
276	276	Q	Q	267
277	277	V	V	268
278	278	N	N	269
279	279	K	K	270
280	280	A	A	271
281	281	K	R	272
282	282	L	L	273
283	283	V	I	274
284	284	E	E	275
285	285	K	K	276
286	286	I	I	277
287	287	G	A	278
288	288	D	E	279
289	289	L	L	280
290	290	V	V	281
291	291	R	K	282
292	292	E	E	283
293	293	K	K	284
294	294	T	R	285
295	295	L	V	286
296	296	E	E	287
297	297	G	G	288
298	298	I	I	289
299	299	S	S	290
300	300	E	A	291
301	301	L	L	292
302	302	R	R	293
303	303	D	D	294
304	304	E	E	295
305	305	S	S	296
306	306	D	D	297
307	307	K	K	298
308	308	S	D	299
309	309	G	G	300
310	310	M	M	301
311	311	R	R	302
312	312	V	I	303
313	313	V	V	304
314	314	I	I	305
315	315	E	E	306
316	316	L	V	307
317	317	K	K	308
318	318	R	R	309
319	319	N	D	310
320	320	E	A	311
321	321	N	V	312
322	322	A	G	313
323	323	E	E	314
324	324	V	V	315
325	325	V	V	316
326	326	L	L	317
327	327	N	N	318
328	328	Q	N	319
329	329	L	L	320
330	330	Y	Y	321
331	331	K	S	322
332	332	L	Q	323
333	333	T	T	324
334	334	P	Q	325
335	335	L	L	326
336	336	Q	Q	327
337	337	D	V	328
338	338	S	S	329
339	339	F	F	330
340	340	G	G	331
341	341	I	I	332
342	342	N	N	333
343	343	M	M	334
344	344	V	V	335
345	345	V	A	336
346	346	L	L	337
347	347	V	H	338
348	348	D	H	339
349	349	G	G	340
350	350	Q	Q	341
351	351	P	P	342
352	352	R	K	343
353	353	L	I	344
354	354	L	M	345
355	355	N	N	346
356	356	L	L	347
357	357	K	K	348
358	358	Q	D	349
359	359	I	I	350
360	360	L	I	351
361	361	S	A	352
362	362	E	A	353
363	363	F	F	354
364	364	L	V	355
365	365	R	R	356
366	366	H	H	357
367	367	R	R	358
368	368	R	R	359
369	369	E	E	360
370	370	V	V	361
371	371	V	V	362
372	372	T	T	363
373	373	R	R	364
374	374	R	R	365
375	375	T	T	366
376	376	L	I	367
377	377	F	F	368
378	378	R	E	369
379	379	L	L	370
380	380	K	R	371
381	381	K	K	372
382	382	A	A	373
383	383	R	R	374
384	384	H	D	375
385	385	E	R	376
386	386	G	A	377
387	387	H	H	378
388	388	I	I	379
389	389	A	L	380
390	390	E	E	381
391	391	G	A	382
392	392	K	L	383
393	393	A	A	384
394	394	V	V	385
395	395	A	A	386
396	396	L	L	387
397	397	S	A	388
398	398	N	N	389
399	399	I	I	390
400	400	D	D	391
401	401	A	P	392
402	402	I	I	393
403	403	I	I	394
404	404	K	E	395
405	405	L	L	396
406	406	I	I	397
407	407	K	R	398
408	408	E	H	399
409	409	S	A	400
410	410	P	P	401
411	411	N	T	402
412	412	A	P	403
413	413	A	A	404
414	414	E	E	405
415	415	A	A	406
416	416	K	K	407
417	417	D	T	408
418	418	K	A	409
419	419	L	L	410
420	420	L	V	411
421	421	A	A	412
422	422	H	N	413
423	423	P	P	414
424	424	W	W	415
425	425	R	Q	416
426	426	S	L	417
427	427	S	G	418
428	428	L	N	419
429	429	V	V	420
430	430	E	A	421
431	431	E	A	422
432	432	M	M	423
433	433	L	L	424
434	434	T	E	425
435	435	R	R	426
436	436	S	A	427
437	437	G	G	428
438	438	L	D	429
439	439	D	D	430
440	440	L	-
441	441	E	-
442	442	M	A	431
443	443	M	A	432
444	444	R	R	433
445	445	P	P	434
446	446	E	E	435
447	447	G	W	436
448	448	L	L	437
449	449	A	E	438
450	450	A	P	439
451	451	N	E	440
452	452	I	F	441
453	453	G	G	442
454	454	L	V	443
455	455	K	R	444
456	456	E	D	445
457	457	Q	G	446
458	458	G	L	447
459	459	Y	Y	448
460	460	Y	Y	449
461	461	L	L	450
462	462	S	T	451
463	463	E	E	452
464	464	I	Q	453
465	465	Q	Q	454
466	466	A	A	455
467	467	D	Q	456
468	468	A	A	457
469	469	I	I	458
470	470	L	L	459
471	471	R	D	460
472	472	M	L	461
473	473	S	R	462
474	474	L	L	463
475	475	R	Q	464
476	476	N	K	465
477	477	L	L	466
478	478	T	T	467
479	479	G	G	468
480	480	L	L	469
481	481	D	E	470
482	482	Q	H	471
483	483	E	E	472
484	484	E	K	473
485	485	I	L	474
486	486	V	L	475
487	487	E	D	476
488	488	S	E	477
489	489	Y	Y	478
490	490	K	K	479
491	491	N	E	480
492	492	L	L	481
493	493	M	L	482
494	494	G	D	483
495	495	K	Q	484
496	496	I	I	485
497	497	I	A	486
498	498	D	E	487
499	499	F	L	488
500	500	V	L	489
501	501	D	R	490
502	502	I	I	491
503	503	L	L	492
504	504	S	G	493
505	505	K	S	494
506	506	P	A	495
507	507	E	D	496
508	508	R	R	497
509	509	I	L	498
510	510	T	M	499
511	511	Q	E	500
512	512	I	V	501
513	513	I	I	502
514	514	R	R	503
515	515	D	E	504
516	516	E	E	505
517	517	L	L	506
518	518	E	E	507
519	519	E	L	508
520	520	I	V	509
521	521	K	R	510
522	522	T	E	511
523	523	N	Q	512
524	524	Y	F	513
525	525	G	G	514
526	526	D	D	515
527	527	E	K	516
528	528	R	R	517
529	529	R	R	518
530	530	S	T	519
531	531	E	E	520
532	532	I	I	521
533	533	N	T	522
534	534	P	A	523
535	535	F	N	524
536	536	G	S	525
537	537	G	A	526
538	538	D	D	527
539	539	I	I	528
540	540	A	N	529
541	541	D	L	530
542	542	E	E	531
543	543	D	D	532
544	544	L	L	533
545	545	I	I	534
546	546	P	T	535
547	547	Q	Q	536
548	548	R	E	537
549	549	E	D	538
550	550	M	V	539
551	551	V	V	540
552	552	V	V	541
553	553	T	T	542
554	554	L	L	543
555	555	T	S	544
556	556	H	H	545
557	557	G	Q	546
558	558	G	G	547
559	559	Y	Y	548
560	560	I	V	549
561	561	K	K	550
562	562	T	Y	551
563	563	Q	Q	552
564	564	P	P	553
565	565	T	L	554
566	566	T	S	555
567	567	D	E	556
568	568	Y	Y	557
569	569	Q	E	558
570	570	A	A	559
571	571	Q	Q	560	GyrA-box
572	572	R	R	561
573	573	R	R	562
574	574	G	G	563
575	575	G	G	564
576	576	R	K	565
577	577	G	G	566
578	578	K	K	567
579	579	Q	S	568
580	580	A	A	569
581	581	A	A	570
582	582	A	R	571
583	583	T	I	572
584	584	K	K	573
585	585	D	E	574
586	586	E	E	575
587	587	D	D	576
588	588	F	F	577
589	589	I	I	578
590	590	E	D	579
591	591	T	R	580
592	592	L	L	581
593	593	F	L	582
594	594	V	V	583
595	595	A	A	584
596	596	N	N	585
597	597	T	T	586
598	598	H	H	587
599	599	D	D	588
600	600	Y	H	589
601	601	L	I	590
602	602	M	L	591
603	603	C	C	592
604	604	F	F	593
605	605	T	S	594
606	606	N	S	595
607	607	L	R	596
608	608	G	G	597
609	609	K	R	598
610	610	C	V	599
611	611	H	Y	600
612	612	W	S	601
613	613	I	M	602
614	614	K	K	603
615	615	V	V	604
616	616	Y	Y	605
617	617	K	Q	606
618	618	L	L	607
619	619	P	P	608
620	620	E	E	609
621	621	G	A	610
622	622	G	T	611
623	623	R	R	612
624	624	N	G	613
625	625	S	A	614
626	626	R	R	615
627	627	G	G	616
628	628	R	R	617
629	629	P	P	618
630	630	I	I	619
631	631	N	V	620
632	632	N	N	621
633	633	V	L	622
634	634	I	L	623
635	635	Q	P	624
636	636	L	L	625
637	637	E	E	626
638	638	E	Q	627
639	639	G	D	628
640	640	E	E	629
641	641	K	R	630
642	642	V	I	631
643	643	S	T	632
644	644	A	A	633
645	645	I	I	634
646	646	L	L	635
647	647	A	P	636
648	648	V	V	637
649	649	R	T	638
650	650	E	E	639
651	651	F	F	640
652	652	P	E	641
653	653	E	E	642
654	654	D	G	643
655	655	Q	V	644
656	656	Y	K	645
657	657	V	V	646
658	658	F	F	647
659	659	F	M	648
660	660	A	A	649
661	661	T	T	650
662	662	A	A	651
663	663	Q	N	652
664	664	G	G	653
665	665	L	T	654
666	666	V	V	655
667	667	K	K	656
668	668	K	K	657
669	669	V	T	658
670	670	Q	V	659
671	671	L	L	660
672	672	S	T	661
673	673	A	E	662
674	674	F	F	663
675	675	K	N	664
676	676	N	R	665
677	677	V	L	666
678	678	R	R	667
679	679	A	T	668
680	680	Q	A	669
681	681	G	G	670
682	682	I	K	671
683	683	K	V	672
684	684	A	A	673
685	685	I	I	674
686	686	A	K	675
687	687	L	L	676
688	688	K	V	677
689	689	E	D	678
690	690	G	G	679
691	691	D	D	680
692	692	Y	E	681
693	693	L	L	682
694	694	V	I	683
695	695	G	G	684
696	696	A	V	685
697	697	A	D	686
698	698	Q	L	687
699	699	T	T	688
700	700	G	S	689
701	701	G	G	690
702	702	A	E	691
703	703	D	D	692
704	704	D	E	693
705	705	I	V	694
706	706	M	M	695
707	707	L	L	696
708	708	F	F	697
709	709	S	S	698
710	710	N	A	699
711	711	L	E	700
712	712	G	G	701
713	713	K	K	702
714	714	A	V	703
715	715	I	V	704
716	716	R	R	705
717	717	F	F	706
718	718	N	K	707
719	719	E	E	708
720	720	Y	-
721	721	W	-
722	722	E	-
723	723	K	-
724	724	S	-
725	725	G	-
726	726	N	-
727	727	D	-
728	728	E	-
729	729	A	-
730	730	E	-
731	731	D	-
732	732	A	-
733	733	D	-
734	734	I	-
735	735	E	-
736	736	T	-
737	737	E	-
738	738	I	-
739	739	S	-
740	740	D	-
741	741	G	-
742	742	I	-
743	743	E	-
744	744	D	-
745	745	E	-
746	746	T	-
747	747	A	-
748	748	D	-
749	749	S	-
750	750	E	-
751	751	N	-
752	752	A	-
753	753	L	-
754	754	P	-
755	755	S	-
756	756	G	-
757	757	K	-
758	758	H	S	709
759	759	G	S	710
760	760	V	V	711
761	761	R	R	712
762	762	P	A	713
763	763	S	M	714
764	764	G	G	715
765	765	R	C	716
766	766	G	N	717
767	767	S	T	718
768	768	G	T	719
769	769	G	G	720
770	770	L	V	721
771	771	R	R	722
772	772	G	G	723
773	773	M	I	724
774	774	R	R	725
775	775	L	L	726
776	776	P	G	727
777	777	A	E	728
778	778	D	G	729
779	779	G	D	730
780	780	K	K	731
781	781	I	V	732
782	782	V	V	733
783	783	S	S	734
784	784	L	L	735
785	785	I	I	736
786	786	T	-
787	787	F	-
788	788	A	V	737
789	789	P	P	738
790	790	E	R	739
791	791	T	G	740
792	792	E	D	741
793	793	E	G	742
794	794	S	A	743
795	795	G	-
796	796	L	-
797	797	Q	-
798	798	V	I	744		I -> IMMI (in strain OV6; quinolone-resistant)
799	799	L	L	745
800	800	T	T	746
801	801	A	A	747
802	802	T	T	748
803	803	A	Q	749
804	804	N	N	750
805	805	G	G	751
806	806	Y	Y	752
807	807	G	G	753
808	808	K	K	754
809	809	R	R	755
810	810	T	T	756
811	811	P	A	757
812	812	I	V	758
813	813	A	A	759
814	814	D	E	760
815	815	Y	Y	761
816	816	S	P	762
817	817	R	T	763
818	818	K	K	764
819	819	N	S	765
820	820	K	R	766
821	821	G	A	767
822	822	G	T	768
823	823	Q	K	769
824	824	G	G	770
825	825	N	V	771
826	826	I	I	772
827	827	A	S	773
828	828	I	I	774
829	829	N	K	775
830	830	T	V	776
831	831	G	T	777
832	832	E	E	778
833	833	R	R	779
834	834	N	N	780
835	835	G	G	781
836	836	D	L	782
837	837	L	V	783
838	838	V	V	784
839	839	A	G	785
840	840	A	A	786
841	841	T	V	787
842	842	L	Q	788
843	843	V	V	789
844	844	G	D	790
845	845	E	D	791
846	846	T	C	792
847	847	D	D	793
848	848	D	Q	794
849	849	L	I	795
850	850	M	M	796
851	851	L	M	797
852	852	I	I	798
853	853	T	T	799
854	854	S	D	800
855	855	G	A	801
856	856	G	G	802
857	857	V	T	803
858	858	L	L	804
859	859	I	V	805
860	860	R	R	806
861	861	T	T	807
862	862	K	R	808
863	863	V	V	809
864	864	E	S	810
865	865	Q	E	811
866	866	I	I	812
867	867	R	S	813
868	868	E	I	814
869	869	T	V	815
870	870	G	G	816
871	871	R	R	817
872	872	A	N	818
873	873	A	T	819
874	874	A	Q	820
875	875	G	G	821
876	876	V	V	822
877	877	K	I	823
878	878	L	L	824
879	879	I	I	825
880	880	N	R	826
881	881	L	T	827
882	882	D	A	828
883	883	E	E	829
884	884	G	D	830
885	885	E	E	831
886	886	T	N	832
887	887	L	V	833
888	888	V	V	834
889	889	S	G	835
890	890	L	L	836
891	891	E	Q	837
892	892	R	R	838
893	893	V	V	839
894	894	A	A	840
895	895	E	E	841
896		-	P	842	acidic tail
897		-	V	843
898	896	D	D	844
899	897	E	E	845
900	898	S	E	846
901	899	E	D	847
902	900	L	L	848
903		-	D	849
904		-	T	850
905		-	I	851
906		-	D	852
907		-	G	853
908		-	S	854
909		-	A	855
910		-	A	856
911		-	E	857
912	901	S	G	858
913	902	D	D	859
914	903	A	D	860
915	904	S	E	861
916	905	V	I	862
917	906	I	A	863
918	907	S	P	864
919	908	N	E	865
920	909	V	V	866
921		-	D	867
922		-	V	868
923		-	D	869
924	910	T	D	870
925	911	E	E	871
926	912	P	P	872
927	913	E	E	873
928	914	V	E	874
929	915	E	E	875
930	916	N	-
